# Supplementary material for: Impact of aging on gut-lung-adipose tissue interactions and lipid metabolism during influenza infection in mice
Source: Sci Rep. 2025 Oct 27;15:37414. doi: 10.1038/s41598-025-21363-1 (PMC12559434; doi:10.1038/s41598-025-21363-1)
Supplement: Supplementary file 7 — Supplementary Information 7. [file 41598_2025_21363_MOESM7_ESM.xlsx]

## Sheet: FILE SUMMARY
		Results of KEGG pathway analysis on gut microbiota of influenza-infected young-adult and aged mice (PICRUSt)
		Sheet 1: Young adults 4 dpi vs. mock-all data
		Sheet 2: Young adults 4 dpi vs. mock-UP (increased pathways)
		Sheet 3: Young adults 4 dpi vs. mock-DOWN (decreased pathways)
		Sheet 4: Young adults 7 dpi vs. mock-all data
		Sheet 5: Young adults 7 dpi vs. mock-UP (increased pathways)
		Sheet 6: Young adults 7 dpi vs. mock-DOWN (decreased pathways)
		Sheet 7: Young adults 14 dpi vs. mock-all data
		Sheet 8: Young adults 14 dpi vs. mock-DOWN (decreased pathways)
		Sheet 9: Young adults 28 dpi vs. mock-all data
		Sheet 10: Young adults 28 dpi vs. mock-UP (increased pathways)
		Sheet 11: Young adults 28 dpi vs. mock-DOWN (decreased pathways)
		Sheet 12: Aged adults 4 dpi vs. mock-all data
		Sheet 13: Aged adults 4 dpi vs. mock-UP (increased pathways)
		Sheet 14: Aged adults 4 dpi vs. mock-DOWN (decreased pathways)
		Sheet 15: Aged adults 7 dpi vs. mock-all data
		Sheet 16: Aged adults 7 dpi vs. mock-UP (increased pathways)
		Sheet 17: Aged adults 7 dpi vs. mock-DOWN (decreased pathways)

## Sheet: Young adults 0-4 dpi (all)
	rab.all	rab.win.YA_4DPI	rab.win.YA_Mock	diff.btw	diff.win	effect	overlap	we.ep	we.eBH	wi.ep	wi.eBH
ABC.transporters	5.7943336372447	5.59329294293132	5.95305796303212	0.33529496320353	0.217426389133345	1.39876543893502	0.0623615751975091	0.00328326984323166	0.010676467878983	0.00458916083916084	0.0145252939996168
Adipocytokine.signaling.pathway	-0.0347878146388885	-0.152356780894526	0.0265143025785708	0.21421524382502	0.195807119361259	1.11821659946476	0.0935416980335207	0.012879100303399	0.0293568233839444	0.0124244245337995	0.0288826281458276
Alzheimer.s.disease	0.418330053359663	0.219672283462486	0.639596232443235	0.434223706044621	0.188784193911186	2.34171924695463	0.00224952570240855	8.13152623101245e-05	0.00153470975520144	0.000591856060606061	0.00502512987971428
Amino.acid.related.enzymes	4.71085509045133	4.6145695802816	4.80709537499498	0.178919867662076	0.15120692152481	1.04946533190784	0.127232491306881	0.0236218402376615	0.0476997132706753	0.0251766462703963	0.0481389152794353
Aminoacyl.tRNA.biosynthesis	4.34625497639213	4.2334273793398	4.46048929545135	0.211428680638885	0.155997829506453	1.16351008552163	0.0979960156300356	0.00997688693954288	0.0241815886712927	0.0137447188228438	0.0312992333583089
Aminobenzoate.degradation	0.486490383267841	0.276760790396208	0.669537709424724	0.379924357730776	0.194285068930808	1.88873627788908	0.0423174253098123	0.000359099567067621	0.00243350229581075	0.00188483391608392	0.00757685345262119
Amyotrophic.lateral.sclerosis..ALS.	-0.514716315502505	-0.705572925321833	-0.167382899385987	0.5320196803739	0.250889168609799	2.05120750726285	0.0200918150390889	0.000223723998407007	0.0020542289179359	0.00131574155011655	0.00620809346239972
Apoptosis	-1.52925672841512	-1.64835044764539	-1.39345695346905	0.254384610805897	0.255338596591118	0.972637792781057	0.133630616550942	0.0194766981603199	0.0407253824530996	0.0243844696969697	0.0464252207581815
Arachidonic.acid.metabolism	-3.00380054328055	-2.65021007078126	-3.17960025782677	-0.529955951867629	0.405290746968699	-1.26457235897906	0.0870541107568277	0.007624004154549	0.0190791178160162	0.0100069201631702	0.024823059880381
Ascorbate.and.aldarate.metabolism	0.364589377429462	0.206044952130592	0.479550786027853	0.217666656330649	0.200382541319033	1.07121839015021	0.115813305299435	0.0139991191201163	0.0315063921914015	0.020246030011655	0.0414557933021564
Atrazine.degradation	-4.95303072735821	-3.72804715159715	-5.52913807875994	-1.45878020154163	1.14268339872039	-1.40379997829418	0.0714292421186588	0.00281719998804775	0.00928545606030373	0.00593677156177156	0.0170667737886094
Bacterial.chemotaxis	3.96242490184811	3.70751208086271	4.19361926533654	0.50110565982411	0.230181558558864	2.09717814445006	0.0133966756930312	0.000237512915825407	0.00202085811948749	0.0010881046037296	0.00561244107443367
Bacterial.motility.proteins	5.09151926280836	4.81735261268671	5.32024964983799	0.517764783744761	0.233118821042442	2.2411644578161	0.00224952570240855	0.00016260020600705	0.00180910752444961	0.000619172494172494	0.00508684807280465
Bacterial.secretion.system	3.45790897958306	3.34669982234893	3.58634404338247	0.237603535737958	0.14320785506919	1.40523091387334	0.1116075494595	0.00680434023999071	0.018349523010791	0.0134032634032634	0.0310726781134874
beta.Alanine.metabolism	0.802789131771295	1.02345607136121	0.688324170782669	-0.340849348255195	0.211792017828516	-1.3623099652734	0.120267631464595	0.00583943603152841	0.015364236196508	0.0152107007575758	0.0323217332693516
Biosynthesis.and.biodegradation.of.secondary.metabolites	0.28803579866086	0.0149717333866848	0.511886265916897	0.480095700151146	0.15469981580867	2.83316266646972	0.00891441999785879	4.71424714808874e-05	0.0013289390438603	0.000987944347319347	0.00518909824782249
Biosynthesis.of.siderophore.group.nonribosomal.peptides	-4.88006489605044	-3.39907736132889	-5.67483627584056	-2.04452417737033	0.796765114215725	-2.64148813359407	0.000156632676208107	2.42672483856274e-05	0.001138423508646	0.000582750582750583	0.00501677147794357
Biosynthesis.of.unsaturated.fatty.acids	1.17579854641657	1.04021618729695	1.2889112248703	0.229394148750099	0.176990747595484	1.23271694505499	0.1024503354068	0.00947790011319432	0.0233063874079094	0.0141817817599068	0.0316570951611938
Biotin.metabolism	1.40667750914825	1.32077949654316	1.57246381581275	0.25492161127236	0.19584006764611	1.37006337684141	0.0602686630363801	0.00306905171438537	0.0100801472819441	0.00576376748251748	0.0167712259640902
Butanoate.metabolism	3.29831405753036	3.1502227506082	3.41733336604982	0.25483549229509	0.172630924108918	1.27574546768587	0.120536085849713	0.00797114578407594	0.0204706767960734	0.0179742132867133	0.0377817322036738
C5.Branched.dibasic.acid.metabolism	2.11476840446982	1.94641831375094	2.31495757703425	0.326484430396772	0.179800549249533	1.620522487572	0.0445445356425925	0.000988923860523532	0.0043105388212045	0.00321423368298368	0.01122261448026
Carbohydrate.metabolism	1.01969322975852	0.893470858877661	1.19545782167017	0.267781102537896	0.245036805720321	1.02203789527387	0.100446887566056	0.0142991742944785	0.0321790246956697	0.0155885780885781	0.0344813353088466
Carbon.fixation.pathways.in.prokaryotes	4.03413459399874	3.92377331221299	4.20476386172222	0.269914426892323	0.116224790771924	2.25178867559886	0.0200470672414733	0.000232330596673217	0.00202204513671896	0.00128842511655012	0.0061760856448389
Carotenoid.biosynthesis	-5.80523456161519	-3.98514026235821	-7.15860011926422	-2.98445014803654	1.0166604824449	-2.72344629553868	0.00224952570240855	9.12328472667893e-06	0.0008897901043228	0.000582750582750583	0.00501677147794357
Cell.cycle...Caulobacter	3.19234577195847	3.08659155833633	3.30995948104556	0.20220508015624	0.165753043975915	1.15832496905604	0.131403451765046	0.0169856004112024	0.0368680719549655	0.0232371794871795	0.0454178571398201
Cell.division	0.186954949365977	0.113718328339396	0.291678299047069	0.159043547279683	0.137026014425447	1.11914627696541	0.122494794996669	0.0172990162975224	0.0368133029300026	0.0250218531468531	0.0473485145768273
Chloroalkane.and.chloroalkene.degradation	0.998030784947952	0.801623661477119	1.10975426386762	0.321227661682341	0.205979917571984	1.57951643885899	0.0401798089555928	0.00244704887662326	0.0085330186957571	0.00257685023310023	0.00919388043981119
Citrate.cycle..TCA.cycle.	3.32319403321441	3.24738302851504	3.46362964286012	0.22533518475579	0.120721364776846	1.85982606138691	0.0155934596307214	0.00072350295377084	0.00353008037908874	0.00159801136363636	0.00715591473722076
Colorectal.cancer	-1.91947985950308	-2.60618535137823	-1.5494878272425	1.04428555435649	0.433237054698334	2.15474939765195	0.0133966756930312	0.00045124872225505	0.00269652560401896	0.00111542103729604	0.00536596751385152
Cytoskeleton.proteins	2.71141984654499	2.56547843479825	2.8330789950492	0.251890250955543	0.190419046264894	1.22524964795622	0.127232491306881	0.0115817701279819	0.0272216919139675	0.0234784746503497	0.0463895921080475
Drug.metabolism...cytochrome.P450	-0.836430351662243	-1.38195692773761	-0.512591487507469	0.872949885492798	0.424702673128345	2.09629978635929	0.0222739811672388	0.000485717824065848	0.00273632984704275	0.00124745046620047	0.00565728507796698
Electron.transfer.carriers	-0.454473775465861	-0.938451984120998	-0.22931050718812	0.729791635035523	0.305894478791733	2.25219272331548	0.000156632676208107	0.00067259256766794	0.00319230592949392	0.000582750582750583	0.00501677147794357
Energy.metabolism	3.84227997156994	3.72436786213767	3.9486917184731	0.217098186472922	0.14052806529388	1.38911390198931	0.10267901904767	0.00790751624382073	0.0202691890478319	0.0147918487762238	0.032628481395807
Ether.lipid.metabolism	-6.97600363474874	-5.64375782799038	-9.45230810188686	-3.84511759812499	1.98376952841169	-1.92018986703675	0.000156632676208107	0.0113977655370127	0.0254206563567435	0.000582750582750583	0.00501677147794357
Fatty.acid.biosynthesis	2.97451540368324	2.85656658859174	3.07703938228495	0.213672574207722	0.146701613657922	1.23753030734963	0.122494794996669	0.0106873520069929	0.0253708889055922	0.0203325320512821	0.0414120989396031
Fatty.acid.metabolism	1.56067914707607	1.41299326818213	1.73220127518297	0.306226805149594	0.138321714711619	2.15354382153865	0.00668916322927815	0.00015701385669826	0.00175919425659827	0.000915100524475524	0.00537283912827579
Flagellar.assembly	4.22428884459604	3.92469042317169	4.46570183628454	0.547915656859518	0.250532887582224	2.24383334967677	0.000156632676208107	0.000116577408919183	0.00168025151386821	0.0005964087995338	0.00505455397801055
Flavone.and.flavonol.biosynthesis	-6.10702726431961	-5.37635554952285	-6.70008451894096	-1.38138189020236	0.698193398225103	-2.08103783373624	0.000156632676208107	0.000118217745715214	0.00160863789824902	0.000582750582750583	0.00501677147794357
Function.unknown	4.43057930109064	4.31713929598569	4.63361950600481	0.289213793672421	0.185262399963805	1.68584968056877	0.0357156848964354	0.000898665329096178	0.00409032420288229	0.00253132284382284	0.00926952526200672
Glycan.biosynthesis.and.metabolism	0.218505513015502	-0.28745123216526	0.505258599286014	0.799472165005187	0.374128444439939	2.09132515857105	0.0311820043616466	0.000398747228815079	0.00263356503079006	0.00138858537296037	0.00604673018309513
Glycerophospholipid.metabolism	3.17104245072169	3.05101241695841	3.29660593055432	0.201168549648439	0.151113145992975	1.29786315924085	0.0913145401526956	0.0063072623738512	0.0171502684992019	0.0102846372377622	0.0253855740344889
Glycosaminoglycan.degradation	-1.79506172107765	-0.298306134763189	-2.33501799385958	-2.14579259347195	0.773555453793469	-2.63480272229283	0.000156632676208107	8.40286590316424e-05	0.00143328900639698	0.000582750582750583	0.00501677147794357
Glycosphingolipid.biosynthesis...ganglio.series	-2.10807018623284	-0.675057010708746	-2.67365331963402	-2.00733283448863	0.717413501024126	-2.63742934740396	0.000156632676208107	7.5081955739037e-05	0.00140960460488155	0.000582750582750583	0.00501677147794357
Glycosphingolipid.biosynthesis...globo.series	-0.369293339879024	0.517483449849491	-0.499304391994019	-1.03578579281973	0.477815025547674	-2.04218863053591	0.0290195918682355	0.00038790576158074	0.00252520993813957	0.00207604895104895	0.00798590103211745
Glycosyltransferases	2.32722052357427	2.22221360310527	2.53979586735774	0.306206956801011	0.17912844563001	1.60512490224117	0.0312516069268098	0.00087859758867409	0.00402537156254152	0.00229002768065268	0.00868486071315235
Glyoxylate.and.dicarboxylate.metabolism	3.13891226396945	2.96577097198258	3.32862888954312	0.314082379244672	0.166401115096635	1.94982825741123	0.0245556313326766	0.00040916516203655	0.00252255039078435	0.00204417977855478	0.00805019164990687
Influenza.A	-1.91310471256627	-2.60571899065176	-1.54471003346769	1.06007396637698	0.454928370858875	2.230161938541	0.0178202175734953	0.000456341518409268	0.00271426159295805	0.00113818473193473	0.00540437884786236
Inorganic.ion.transport.and.metabolism	1.56963381628112	1.48126888206713	1.83118574705974	0.365425628384674	0.25561167474591	1.55453491528824	0.0467716517859304	0.00191392004860614	0.00711682372517079	0.00319146998834499	0.0110421310241344
Inositol.phosphate.metabolism	0.785254322557031	0.694718903981742	0.953881602549695	0.250374739878478	0.153321101529313	1.6156683972458	0.0645887179913892	0.00169608153921005	0.0064041285092656	0.00386072261072261	0.0124308232268036
Ion.channels	-4.16747856578832	-3.5065007648904	-5.20185399827241	-1.58631016986337	0.726942177277094	-2.11206824851106	0.000156632676208107	7.74825634681019e-05	0.00140171392808863	0.000605514277389277	0.00502324859123421
Isoquinoline.alkaloid.biosynthesis	0.297107417104975	0.125473013376164	0.386953430098597	0.240799752273684	0.150176802881017	1.46322301135936	0.0558044464650359	0.00351542009880682	0.0110589254744867	0.00549970862470862	0.0158650810784234
Lipid.biosynthesis.proteins	3.32478826825772	3.21812275304296	3.47730753901573	0.228862779806917	0.140574711860289	1.62628138281321	0.0668158626888686	0.00241977954013118	0.00839321125474261	0.00573645104895105	0.0169240505474869
Lipid.metabolism	1.20434061239077	1.02381826684514	1.34338154047962	0.286940429153154	0.185915258477872	1.34042757342238	0.0959826261678659	0.00487623414367719	0.0143212192720383	0.0099295236013986	0.024929352608711
Lipoic.acid.metabolism	0.0230735240587316	-0.0772263553987376	0.125058825144825	0.195856464256958	0.140488867372634	1.4122596866652	0.0602686630363801	0.00384694870223349	0.0112953951799456	0.00712958916083916	0.01819407354082
Lipopolysaccharide.biosynthesis	2.48024638586702	2.23459398109416	2.7619544530284	0.527564807111457	0.290710502196982	1.76286300353274	0.0178599947250871	0.000686750741238548	0.00329678446311061	0.00136582167832168	0.00600289179159074
Lipopolysaccharide.biosynthesis.proteins	2.82474036946748	2.63795171710369	3.14120428855476	0.477250788403747	0.218133736845861	1.96514134226916	0.011140438093697	0.00036204355284865	0.0024693888053722	0.000915100524475524	0.00528017791042442
Lysosome	-1.21729139432443	0.136968294889869	-1.73555006846253	-1.8788192224944	0.696568083032175	-2.64875727703806	0.000156632676208107	4.86416777199142e-05	0.00131532842048947	0.000582750582750583	0.00501677147794357
MAPK.signaling.pathway...yeast	-0.863396348904653	-0.668930119005766	-1.13164186619521	-0.435329761207707	0.361899630592512	-1.03567577919184	0.116071816993723	0.0207342477097925	0.0414369687628171	0.0133122086247086	0.0298234174962611
Meiosis...yeast	-1.91214392112985	-2.61616828446861	-1.53467783165292	1.06201279996358	0.537856538108469	2.13372158199785	0.0200918150390889	0.00062496155875221	0.00301352828801551	0.00118371212121212	0.00548337904153377
Membrane.and.intracellular.structural.molecules	3.05112685195548	2.98860224990339	3.21039173706432	0.211626156430805	0.149636392141141	1.37485207514177	0.0623615751975091	0.00395549536608703	0.0120058564895735	0.00750291375291375	0.0194812283730403
Metabolism.of.cofactors.and.vitamins	0.836347886528133	0.670658473859382	0.99743595289569	0.341164264850452	0.175802521758514	1.89310604323737	0.0133668391172307	0.000821133844562433	0.00377993522547688	0.0010061553030303	0.00568773873977095
Metabolism.of.xenobiotics.by.cytochrome.P450	-0.826430152493298	-1.3839255232727	-0.510520457673916	0.875887105060422	0.424798297096648	2.09470788259105	0.0245556313326766	0.000475393851601946	0.00273319447474457	0.00125655594405594	0.00569961035799244
Methane.metabolism	4.43583387852454	4.25677311145239	4.61761066588806	0.337062812276813	0.150223890955115	2.15309137963691	0.0156282663410343	0.000180796825387846	0.00183844897187055	0.00115639568764569	0.00564001453014001
Mineral.absorption	-1.85525811787673	-2.41575055052481	-1.54483660916165	0.88354285164778	0.517021693049102	1.67467649870077	0.0558044464650359	0.00315335508970609	0.0101838553038222	0.00321878642191142	0.0109587239408022
Naphthalene.degradation	0.254107392673749	-0.00712357160140886	0.441568829466582	0.472475683996665	0.200005855784609	2.31305500164918	0.00224952570240855	0.000147525051020747	0.00174365573660504	0.000587303321678322	0.00502512987971428
Nitrogen.metabolism	3.45525018292138	3.33306502142072	3.55514055692509	0.186469674551273	0.166406260892408	1.11012387690901	0.120267631464595	0.0170444658493309	0.0368463585051483	0.0230687281468531	0.0450891655779531
Nitrotoluene.degradation	1.23562074741386	0.991637023123551	1.39087621262796	0.441757061210074	0.260266390572744	1.71710389202523	0.00670409428040196	0.00296384367399559	0.00974245810976266	0.000855914918414918	0.00526743243991962
Novobiocin.biosynthesis	1.42525668732701	1.29560970963022	1.557986139	0.242219055506079	0.135282344588354	1.48579109657925	0.0645887179913892	0.00279875140058128	0.00943746873295464	0.00638293997668998	0.0182668970243798
Nucleotide.metabolism	0.50261308941021	0.392995764916861	0.62052712321259	0.228290818377217	0.181165001275618	1.24473971299631	0.0868602264614175	0.0071981076235915	0.018994212551425	0.0106534090909091	0.0265078863209385
Other.glycan.degradation	0.504343323266076	1.48755813383882	0.380720491533538	-1.10379563309745	0.481979763637448	-2.1353999195112	0.0401798089555928	0.000399904102114095	0.00255042027659707	0.0023036858974359	0.00861681202786613
Other.transporters	2.52646932978322	2.37265419610888	2.66219705066444	0.261131137611891	0.179549276220826	1.38459285445581	0.0779516090182375	0.00451441340807262	0.0135461345671967	0.00797184586247086	0.0216269969708434
p53.signaling.pathway	-1.9170929157322	-2.6080109664401	-1.54549860988161	1.05504417495588	0.46123162389028	2.16809330545947	0.0178599947250871	0.000453799820019874	0.00269856012443075	0.00113363199300699	0.0054107720502796
Parkinson.s.disease	-1.88217347268279	-2.60034534209261	-1.53550811173653	1.02712942678009	0.472414008323227	2.12553984969612	0.0222739811672388	0.000564522822581265	0.00286625833897164	0.00117915938228438	0.00548085932526133
Pathways.in.cancer	0.225183552239018	0.0335916501190443	0.413209577206205	0.368004594750102	0.143635556210107	2.47305519470582	0.0089343181393024	6.60496712965823e-05	0.00141899367326814	0.000896889568764569	0.00517953409338291
Peptidoglycan.biosynthesis	3.73792835125122	3.61824949453821	3.83405271690146	0.203998105045872	0.153213596688469	1.11770810075783	0.147321719996157	0.0199474203710648	0.0417764451312375	0.0258732153263403	0.0492631538844983
Phenylalanine.metabolism	1.79432592698454	1.58871451406094	1.98060252569696	0.411435255835699	0.182908884744284	2.27901100764726	0.00224952570240855	0.000101152382194708	0.00158177354577441	0.000605514277389277	0.00505455397801055
Phenylalanine..tyrosine.and.tryptophan.biosynthesis	3.86020852920661	3.76140764731782	3.98461380577598	0.194823269926261	0.159235036274417	1.11098163823014	0.13392889902312	0.0192325550347463	0.0404706509264146	0.0261418269230769	0.0486998300365453
Phosphatidylinositol.signaling.system	0.653649435977079	0.524940500868829	0.833506953129964	0.280074967959892	0.14971991045382	1.7546622423329	0.0245556313326766	0.000627774470146693	0.00321791502170779	0.00202141608391608	0.00809078061517067
Photosynthesis	2.45993068286335	2.33675379599475	2.61731238656927	0.261783240847842	0.191634354045889	1.37139541135975	0.0734973064720094	0.00379877947369779	0.011861733095608	0.00603237907925408	0.017467436281386
Photosynthesis.proteins	2.51621692984701	2.39292236821344	2.69535372024497	0.290787832696568	0.195961337471203	1.50448629794067	0.0467716517859304	0.00198600034756647	0.00728797313697641	0.00318691724941725	0.011001993041586
Plant.pathogen.interaction	1.86268141152823	1.68514303229005	2.07019488554309	0.33609201444965	0.195484105053457	1.71142217503052	0.0311820043616466	0.000761905576512693	0.00369799409254803	0.00242205710955711	0.00903148795219513
Porphyrin.and.chlorophyll.metabolism	3.96076082769551	3.82902985985463	4.10564431857834	0.278853106081895	0.164858138148391	1.64605029604459	0.0289549603828145	0.0014562980933879	0.00572780213609982	0.00225360576923077	0.00852898915729318
PPAR.signaling.pathway	0.751533951553967	0.658460059424357	0.90720872707243	0.251552652219456	0.135347078801506	1.82765670667486	0.0200470672414733	0.000642597598617635	0.00325384731496178	0.0014386655011655	0.00673470904186322
Protein.digestion.and.absorption	-3.67128189770188	-2.82675695039965	-4.1771578221716	-1.38007723791576	0.757449456191248	-1.78075967084262	0.00446578313667942	0.000412152914585634	0.00258922885428956	0.0006783581002331	0.00512935698324391
Protein.export	3.42118472698395	3.33316549075692	3.54612405821497	0.19586388000423	0.144042096792361	1.17795194454703	0.131403451765046	0.0153653616503337	0.033893442747009	0.0228729603729604	0.0443123494863193
Protein.folding.and.associated.processing	3.57823435966421	3.45376447485363	3.76613863188365	0.326310617655853	0.178358139975677	1.93606260840369	0.00447575128676227	0.00028729321413222	0.00214981537445097	0.000728438228438228	0.00531665723495352
Protein.kinases	2.62615914088066	2.44129800292768	2.80780544765751	0.335204319970348	0.226407714366851	1.35399238831438	0.0846330707600381	0.00411517017938659	0.0126382211965584	0.00707950903263403	0.0198226316225034
Protein.processing.in.endoplasmic.reticulum	0.590745775639611	0.451535777586158	0.774211384410023	0.316599194285752	0.13594771232268	2.35778589030023	0.00224952570240855	6.70957725682949e-05	0.00146052046336204	0.000623725233100233	0.00504514756995902
Proximal.tubule.bicarbonate.reclamation	-1.69836276909207	-1.47506623979318	-1.94425924483922	-0.474170581604822	0.418075730505901	-1.1086545917997	0.13392889902312	0.0102522660909883	0.0237438959873424	0.0220261509324009	0.041412811371048
Retinol.metabolism	-0.836968253993615	-1.38304315750274	-0.517282755144698	0.872687582103184	0.453557962368127	1.99456675855882	0.0222739811672388	0.000566514035534609	0.00286869352289691	0.00122013403263403	0.00557759588012078
Riboflavin.metabolism	1.4327917875725	1.35940863040743	1.54543381198738	0.204759198832464	0.148690470591177	1.25668745535452	0.0825898575432994	0.00749777830302873	0.0191442677807255	0.0107217001748252	0.0256882847866005
Ribosome.Biogenesis	4.74119328676809	4.61691041511699	4.85979283833697	0.224691375813319	0.149900029966731	1.28499880390205	0.122494794996669	0.010798583534323	0.0256826086528683	0.0168542395104895	0.0361101512615525
RIG.I.like.receptor.signaling.pathway	-6.84877615127391	-5.64793698536378	-7.80390360692078	-2.28796659147245	2.68748327218861	-1.02695553826578	0.0982147565942477	0.0188796071068486	0.0392998932677384	0.0110722610722611	0.0268255700012471
RNA.polymerase	1.62954695585994	1.5100854943685	1.73491354302972	0.210098524143027	0.156786353957381	1.14841870762409	0.122494794996669	0.0133012785062225	0.030244399120889	0.0176919434731935	0.0373344052702406
Secretion.system	4.52071473265161	4.37182119411916	4.70279039439345	0.302077954537697	0.161932601756354	1.68506504252624	0.0445445356425925	0.00102053064920416	0.00444049566469887	0.00360576923076923	0.0121042042512658
Selenocompound.metabolism	2.56049499066619	2.43420777064658	2.67099479748981	0.208485865005342	0.161781191210734	1.30065824074027	0.0781256080095251	0.0058883293119623	0.0162630937869286	0.00900076486013986	0.023253319108585
Signal.transduction.mechanisms	2.74334706532779	2.59883436419558	2.86681156375315	0.249486508606735	0.170596994279483	1.26010308364873	0.0913145401526956	0.00624507252120645	0.0171410021329695	0.0119873615967366	0.0286123603712953
Small.cell.lung.cancer	-1.91727864286725	-2.60556974482664	-1.54766376373101	1.05252090495829	0.453773291476801	2.17891299877568	0.0178599947250871	0.00044786559479117	0.00270780359630681	0.00113818473193473	0.00538159838345535
Sphingolipid.metabolism	0.77630887479209	1.34582164073451	0.56871429741253	-0.755729364201326	0.360613466489046	-1.69269386581075	0.1116075494595	0.00276722750263095	0.00907993445910358	0.0145551063519814	0.0313607903621004
Staphylococcus.aureus.infection	-4.44514133667307	-2.78283128331091	-5.43387662014198	-2.47189090245768	1.25588356841664	-1.5087387868784	0.1024503354068	0.0043934305291839	0.0128239445033889	0.0110722610722611	0.0268255700012471
Steroid.biosynthesis	-9.80475684356393	-4.2603754033697	-16.7915337432115	-12.2603742400188	3.07434968984373	-3.95927935254548	0.000156632676208107	5.1966167050063e-05	0.000662384556619992	0.000582750582750583	0.00501677147794357
Steroid.hormone.biosynthesis	-3.45262110010736	-2.42531756270478	-3.95807896861199	-1.5762587081246	0.688367793894369	-2.39382355184612	0.000156632676208107	0.000140759410889745	0.00171801463764059	0.000582750582750583	0.00501677147794357
Sulfur.metabolism	2.31037479850375	2.19268106247963	2.49998489650882	0.28631336076343	0.141297854205129	2.02004161859383	0.0111653050249298	0.000291087280204283	0.00219739203115595	0.00130663607226107	0.00628180822117552
Sulfur.relay.system	2.18607212650569	2.05361833712244	2.37556371556419	0.30878666955494	0.183866190353664	1.70756128607127	0.0245556313326766	0.000952794141445566	0.0042394436460732	0.00165719696969697	0.00697383439955198
Taurine.and.hypotaurine.metabolism	1.11134806745375	0.992751745859127	1.31383487005015	0.299050149061168	0.13953327988549	2.05221866554714	0.0155934596307214	0.000266446633013105	0.0021378784733614	0.00130208333333333	0.00617961762935267
Thiamine.metabolism	2.6203822639179	2.50424138956252	2.74115509054942	0.217877271002896	0.164515428754407	1.35462233690169	0.0846330707600381	0.0050472152640646	0.0145387674473309	0.00825866841491841	0.0216701147183922
Toxoplasmosis	-1.91562598231186	-2.60558438257863	-1.54649076313144	1.03835910202181	0.475090295759269	2.11501771445999	0.0155934596307214	0.000452102016484469	0.00269845725137724	0.00113363199300699	0.00539414304947388
Transcription.related.proteins	-7.07563549814287	-4.97044203473775	-8.11458263879298	-3.15680866748542	1.3742463115403	-1.91620756069718	0.127232491306881	0.00710790372690198	0.018327890936923	0.0183885125291375	0.0376915041581141
Translation.proteins	3.99390193529057	3.8775914402619	4.11533020545409	0.21353953331889	0.143533517309034	1.35600879065438	0.0959826261678659	0.00664674796471608	0.0179411429795746	0.0103210591491841	0.0257243728355665
Tropane..piperidine.and.pyridine.alkaloid.biosynthesis	0.995071075232213	0.851399979806113	1.11052382698379	0.238699337700752	0.127402523565146	1.49584340737049	0.0669650051067591	0.00325996871390755	0.0104918036924488	0.00612343385780886	0.0176191672714249
Tuberculosis	1.45172866651078	1.31579957048642	1.65548933595211	0.31561541077203	0.154233114439641	2.00262411997588	0.0200918150390889	0.000278510081393624	0.00213041575695685	0.00138403263403263	0.00627303102711851
Two.component.system	5.22863490201337	4.99977246626294	5.44348775280409	0.436354448757559	0.203284751548445	2.11363882810509	0.0156282663410343	0.000217180514994607	0.00196666019926927	0.00116094842657343	0.00581281344713938
Tyrosine.metabolism	1.67070882485205	1.50002918357218	1.83206376172896	0.337400743655552	0.145474200792488	2.34351136074809	0.000156632676208107	0.000102005197154559	0.00159009350821794	0.000655594405594406	0.00510670059764387
Ubiquinone.and.other.terpenoid.quinone.biosynthesis	1.65633632549158	1.55929771499049	1.79819093050125	0.250869367181923	0.243001888590149	1.01898276632819	0.116071816993723	0.0164955598376569	0.0358540576658141	0.0216983537296037	0.0425022253109575
Ubiquitin.system	-5.13765199461122	-4.96913418667545	-5.69236370511575	-0.720952660873509	0.679102417194707	-1.07515001186315	0.0846330707600381	0.00952140826854478	0.0227181387486782	0.00834517045454545	0.0200907556170343
Valine..leucine.and.isoleucine.biosynthesis	3.55217401182734	3.433682284689	3.67678843068658	0.229558412301584	0.153033564945493	1.34915791660515	0.0979960156300356	0.00699662323178298	0.0186919221360616	0.013271233974359	0.0305981848907134
Various.types.of.N.glycan.biosynthesis	-1.94562647841384	-2.67184030005043	-1.56568233533589	1.11345535750653	0.548239828611154	2.05531897785638	0.0200470672414733	0.000615387844959954	0.00298483639043338	0.00112907925407925	0.0053733299312853
Vibrio.cholerae.pathogenic.cycle	0.497021039489685	0.364948679490615	0.593373937376795	0.211375115233448	0.154080770307776	1.29043515939871	0.0979960156300356	0.00843722040248147	0.0212170058347099	0.0107308056526807	0.0262787009059683
Viral.myocarditis	-1.91242980912894	-2.60243606864696	-1.5469752393423	1.05294771807855	0.46373834912677	2.16246675480189	0.0245009418517793	0.000458203834934563	0.00270245375540899	0.0011108682983683	0.00535293621308434

## Sheet: Young adults 0-4 dpi-UP
	effect	we.eBH	wi.eBH
Biosynthesis.and.biodegradation.of.secondary.metabolites	2.83316266646972	0.0013289390438603	0.00518909824782249
Pathways.in.cancer	2.47305519470582	0.00141899367326814	0.00517953409338291
Protein.processing.in.endoplasmic.reticulum	2.35778589030023	0.00146052046336204	0.00504514756995902
Tyrosine.metabolism	2.34351136074809	0.00159009350821794	0.00510670059764387
Alzheimer.s.disease	2.34171924695463	0.00153470975520144	0.00502512987971428
Naphthalene.degradation	2.31305500164918	0.00174365573660504	0.00502512987971428
Phenylalanine.metabolism	2.27901100764726	0.00158177354577441	0.00505455397801055
Electron.transfer.carriers	2.25219272331548	0.00319230592949392	0.00501677147794357
Carbon.fixation.pathways.in.prokaryotes	2.25178867559886	0.00202204513671896	0.0061760856448389
Flagellar.assembly	2.24383334967677	0.00168025151386821	0.00505455397801055
Bacterial.motility.proteins	2.2411644578161	0.00180910752444961	0.00508684807280465
Influenza.A	2.230161938541	0.00271426159295805	0.00540437884786236
Small.cell.lung.cancer	2.17891299877568	0.00270780359630681	0.00538159838345535
p53.signaling.pathway	2.16809330545947	0.00269856012443075	0.0054107720502796
Viral.myocarditis	2.16246675480189	0.00270245375540899	0.00535293621308434
Colorectal.cancer	2.15474939765195	0.00269652560401896	0.00536596751385152
Fatty.acid.metabolism	2.15354382153865	0.00175919425659827	0.00537283912827579
Methane.metabolism	2.15309137963691	0.00183844897187055	0.00564001453014001
Meiosis...yeast	2.13372158199785	0.00301352828801551	0.00548337904153377
Parkinson.s.disease	2.12553984969612	0.00286625833897164	0.00548085932526133
Toxoplasmosis	2.11501771445999	0.00269845725137724	0.00539414304947388
Two.component.system	2.11363882810509	0.00196666019926927	0.00581281344713938
Bacterial.chemotaxis	2.09717814445006	0.00202085811948749	0.00561244107443367
Drug.metabolism...cytochrome.P450	2.09629978635929	0.00273632984704275	0.00565728507796698
Metabolism.of.xenobiotics.by.cytochrome.P450	2.09470788259105	0.00273319447474457	0.00569961035799244
Glycan.biosynthesis.and.metabolism	2.09132515857105	0.00263356503079006	0.00604673018309513
Various.types.of.N.glycan.biosynthesis	2.05531897785638	0.00298483639043338	0.0053733299312853
Taurine.and.hypotaurine.metabolism	2.05221866554714	0.0021378784733614	0.00617961762935267
Amyotrophic.lateral.sclerosis..ALS.	2.05120750726285	0.0020542289179359	0.00620809346239972
Sulfur.metabolism	2.02004161859383	0.00219739203115595	0.00628180822117552
Tuberculosis	2.00262411997588	0.00213041575695685	0.00627303102711851
Retinol.metabolism	1.99456675855882	0.00286869352289691	0.00557759588012078
Lipopolysaccharide.biosynthesis.proteins	1.96514134226916	0.0024693888053722	0.00528017791042442
Glyoxylate.and.dicarboxylate.metabolism	1.94982825741123	0.00252255039078435	0.00805019164990687
Protein.folding.and.associated.processing	1.93606260840369	0.00214981537445097	0.00531665723495352
Metabolism.of.cofactors.and.vitamins	1.89310604323737	0.00377993522547688	0.00568773873977095
Aminobenzoate.degradation	1.88873627788908	0.00243350229581075	0.00757685345262119
Citrate.cycle..TCA.cycle.	1.85982606138691	0.00353008037908874	0.00715591473722076
PPAR.signaling.pathway	1.82765670667486	0.00325384731496178	0.00673470904186322
Lipopolysaccharide.biosynthesis	1.76286300353274	0.00329678446311061	0.00600289179159074
Phosphatidylinositol.signaling.system	1.7546622423329	0.00321791502170779	0.00809078061517067
Nitrotoluene.degradation	1.71710389202523	0.00974245810976266	0.00526743243991962
Plant.pathogen.interaction	1.71142217503052	0.00369799409254803	0.00903148795219513
Sulfur.relay.system	1.70756128607127	0.0042394436460732	0.00697383439955198
Function.unknown	1.68584968056877	0.00409032420288229	0.00926952526200672
Secretion.system	1.68506504252624	0.00444049566469887	0.0121042042512658
Mineral.absorption	1.67467649870077	0.0101838553038222	0.0109587239408022
Porphyrin.and.chlorophyll.metabolism	1.64605029604459	0.00572780213609982	0.00852898915729318
Lipid.biosynthesis.proteins	1.62628138281321	0.00839321125474261	0.0169240505474869
C5.Branched.dibasic.acid.metabolism	1.620522487572	0.0043105388212045	0.01122261448026
Inositol.phosphate.metabolism	1.6156683972458	0.0064041285092656	0.0124308232268036
Glycosyltransferases	1.60512490224117	0.00402537156254152	0.00868486071315235
Chloroalkane.and.chloroalkene.degradation	1.57951643885899	0.0085330186957571	0.00919388043981119
Inorganic.ion.transport.and.metabolism	1.55453491528824	0.00711682372517079	0.0110421310241344
Photosynthesis.proteins	1.50448629794067	0.00728797313697641	0.011001993041586
Tropane..piperidine.and.pyridine.alkaloid.biosynthesis	1.49584340737049	0.0104918036924488	0.0176191672714249
Novobiocin.biosynthesis	1.48579109657925	0.00943746873295464	0.0182668970243798
Isoquinoline.alkaloid.biosynthesis	1.46322301135936	0.0110589254744867	0.0158650810784234
Lipoic.acid.metabolism	1.4122596866652	0.0112953951799456	0.01819407354082
Bacterial.secretion.system	1.40523091387334	0.018349523010791	0.0310726781134874
ABC.transporters	1.39876543893502	0.010676467878983	0.0145252939996168
Energy.metabolism	1.38911390198931	0.0202691890478319	0.032628481395807
Other.transporters	1.38459285445581	0.0135461345671967	0.0216269969708434
Membrane.and.intracellular.structural.molecules	1.37485207514177	0.0120058564895735	0.0194812283730403
Photosynthesis	1.37139541135975	0.011861733095608	0.017467436281386
Biotin.metabolism	1.37006337684141	0.0100801472819441	0.0167712259640902
Translation.proteins	1.35600879065438	0.0179411429795746	0.0257243728355665
Thiamine.metabolism	1.35462233690169	0.0145387674473309	0.0216701147183922
Protein.kinases	1.35399238831438	0.0126382211965584	0.0198226316225034
Valine..leucine.and.isoleucine.biosynthesis	1.34915791660515	0.0186919221360616	0.0305981848907134
Lipid.metabolism	1.34042757342238	0.0143212192720383	0.024929352608711
Selenocompound.metabolism	1.30065824074027	0.0162630937869286	0.023253319108585
Glycerophospholipid.metabolism	1.29786315924085	0.0171502684992019	0.0253855740344889
Vibrio.cholerae.pathogenic.cycle	1.29043515939871	0.0212170058347099	0.0262787009059683
Ribosome.Biogenesis	1.28499880390205	0.0256826086528683	0.0361101512615525
Butanoate.metabolism	1.27574546768587	0.0204706767960734	0.0377817322036738
Signal.transduction.mechanisms	1.26010308364873	0.0171410021329695	0.0286123603712953
Riboflavin.metabolism	1.25668745535452	0.0191442677807255	0.0256882847866005
Nucleotide.metabolism	1.24473971299631	0.018994212551425	0.0265078863209385
Fatty.acid.biosynthesis	1.23753030734963	0.0253708889055922	0.0414120989396031
Biosynthesis.of.unsaturated.fatty.acids	1.23271694505499	0.0233063874079094	0.0316570951611938
Cytoskeleton.proteins	1.22524964795622	0.0272216919139675	0.0463895921080475
Protein.export	1.17795194454703	0.033893442747009	0.0443123494863193
Aminoacyl.tRNA.biosynthesis	1.16351008552163	0.0241815886712927	0.0312992333583089
Cell.cycle...Caulobacter	1.15832496905604	0.0368680719549655	0.0454178571398201
RNA.polymerase	1.14841870762409	0.030244399120889	0.0373344052702406
Cell.division	1.11914627696541	0.0368133029300026	0.0473485145768273
Adipocytokine.signaling.pathway	1.11821659946476	0.0293568233839444	0.0288826281458276
Peptidoglycan.biosynthesis	1.11770810075783	0.0417764451312375	0.0492631538844983
Phenylalanine..tyrosine.and.tryptophan.biosynthesis	1.11098163823014	0.0404706509264146	0.0486998300365453
Nitrogen.metabolism	1.11012387690901	0.0368463585051483	0.0450891655779531
Ascorbate.and.aldarate.metabolism	1.07121839015021	0.0315063921914015	0.0414557933021564
Amino.acid.related.enzymes	1.04946533190784	0.0476997132706753	0.0481389152794353
Carbohydrate.metabolism	1.02203789527387	0.0321790246956697	0.0344813353088466
Ubiquinone.and.other.terpenoid.quinone.biosynthesis	1.01898276632819	0.0358540576658141	0.0425022253109575
Apoptosis	0.972637792781057	0.0407253824530996	0.0464252207581815

## Sheet: Young adults 0-4 dpi-DOWN
	effect	we.eBH	wi.eBH
Steroid.biosynthesis	-3.95927935254548	0.000662384556619992	0.00501677147794357
Carotenoid.biosynthesis	-2.72344629553868	0.0008897901043228	0.00501677147794357
Lysosome	-2.64875727703806	0.00131532842048947	0.00501677147794357
Biosynthesis.of.siderophore.group.nonribosomal.peptides	-2.64148813359407	0.001138423508646	0.00501677147794357
Glycosphingolipid.biosynthesis...ganglio.series	-2.63742934740396	0.00140960460488155	0.00501677147794357
Glycosaminoglycan.degradation	-2.63480272229283	0.00143328900639698	0.00501677147794357
Steroid.hormone.biosynthesis	-2.39382355184612	0.00171801463764059	0.00501677147794357
Other.glycan.degradation	-2.1353999195112	0.00255042027659707	0.00861681202786613
Ion.channels	-2.11206824851106	0.00140171392808863	0.00502324859123421
Flavone.and.flavonol.biosynthesis	-2.08103783373624	0.00160863789824902	0.00501677147794357
Glycosphingolipid.biosynthesis...globo.series	-2.04218863053591	0.00252520993813957	0.00798590103211745
Ether.lipid.metabolism	-1.92018986703675	0.0254206563567435	0.00501677147794357
Transcription.related.proteins	-1.91620756069718	0.018327890936923	0.0376915041581141
Protein.digestion.and.absorption	-1.78075967084262	0.00258922885428956	0.00512935698324391
Sphingolipid.metabolism	-1.69269386581075	0.00907993445910358	0.0313607903621004
Staphylococcus.aureus.infection	-1.5087387868784	0.0128239445033889	0.0268255700012471
Atrazine.degradation	-1.40379997829418	0.00928545606030373	0.0170667737886094
beta.Alanine.metabolism	-1.3623099652734	0.015364236196508	0.0323217332693516
Arachidonic.acid.metabolism	-1.26457235897906	0.0190791178160162	0.024823059880381
Proximal.tubule.bicarbonate.reclamation	-1.1086545917997	0.0237438959873424	0.041412811371048
Ubiquitin.system	-1.07515001186315	0.0227181387486782	0.0200907556170343
MAPK.signaling.pathway...yeast	-1.03567577919184	0.0414369687628171	0.0298234174962611
RIG.I.like.receptor.signaling.pathway	-1.02695553826578	0.0392998932677384	0.0268255700012471

## Sheet: Young adults 0-7 dpi (all)
	rab.all	rab.win.YA_7DPI	rab.win.YA_Mock	diff.btw	diff.win	effect	overlap	we.ep	we.eBH	wi.ep	wi.eBH
Adipocytokine.signaling.pathway	-0.249535896385651	-0.533875122316611	-0.120783672254657	0.445367109839037	0.212316716922961	2.10021615674116	0.000156632676208107	0.000257280051657994	0.00137043625223734	0.000582750582750583	0.00286165821619307
Alzheimer.s.disease	0.244278429900878	0.0297050757834425	0.493199825894716	0.462838255007065	0.163708510901005	2.82273169422712	0.000156632676208107	1.12069521572345e-05	0.000444906629260322	0.000582750582750583	0.00286165821619307
Aminobenzoate.degradation	0.324801854360498	0.111467003827136	0.524322036800533	0.406956920692192	0.210445552638116	2.0088458461517	0.00446578313667942	0.000306708311061121	0.00159452502087004	0.000905995046620047	0.003817477769777
Amyotrophic.lateral.sclerosis..ALS.	-0.716576007968935	-0.83951301996662	-0.314170001936527	0.534031467803008	0.177765225646911	2.85445205689268	0.000156632676208107	5.24237036393676e-05	0.000561110380226762	0.000587303321678322	0.00287259371655871
Apoptosis	-1.86533303306086	-2.13967320668059	-1.54520677530173	0.615948332485052	0.283993349810507	2.10174933061381	0.000156632676208107	0.000148002116280796	0.000946483318529808	0.000582750582750583	0.00286165821619307
Atrazine.degradation	-5.0355537066889	-3.55677855035985	-5.6886884098558	-2.03157680229609	1.01913068385009	-1.92848039952823	0.0200918150390889	0.000570067934222898	0.0025176155748445	0.00132939976689977	0.00507634352699993
Bacterial.chemotaxis	3.82065527320636	3.65298760417368	4.048130344856	0.371774486540029	0.184848990067987	1.86476256139107	0.0357156848964354	0.000419152024752832	0.00199391718264804	0.00171182983682984	0.0061789515453815
Bacterial.motility.proteins	4.9621071397908	4.74361483693076	5.17850537578527	0.41376237191218	0.168519733568901	2.43946072085397	0.00447575128676227	5.76981533879704e-05	0.000584287764633445	0.000778518356643357	0.00348404403785811
beta.Alanine.metabolism	0.648859438687994	0.86016245366591	0.536965643232367	-0.308782739218688	0.252939510140498	-1.22732149553154	0.0691971228319131	0.00660937299802395	0.0176850537596316	0.00661057692307692	0.0170256267257998
Biosynthesis.and.biodegradation.of.secondary.metabolites	0.11318159679196	-0.0622670427168082	0.363504088663107	0.410216278883819	0.190787135264738	2.1243006150459	0.00224952570240855	0.00146724122254435	0.00539459755774771	0.000673805361305361	0.00313635188197471
Biosynthesis.of.siderophore.group.nonribosomal.peptides	-5.29095434423379	-4.72678320923409	-5.8184545208123	-1.15692034913002	0.684060444970117	-1.59947443908626	0.0245556313326766	0.000728203146311746	0.00301484182689303	0.0014386655011655	0.00534135865737224
Biosynthesis.of.unsaturated.fatty.acids	1.03455703887567	0.886731577113079	1.14415671811791	0.228793424278415	0.171398276639744	1.20270769046322	0.1135861427017	0.010890987181339	0.0275140358653367	0.0180106351981352	0.0415268405765054
Biotin.metabolism	1.28208605634795	1.12295655154304	1.42637010923921	0.294091458891288	0.25593527462963	1.12276984812802	0.10913181857512	0.0136153256020881	0.0329384470212132	0.0163170163170163	0.0377808661665858
C5.Branched.dibasic.acid.metabolism	2.00864984271107	1.86128592950919	2.16878938694005	0.282098306043993	0.204838001384808	1.23738685408635	0.0892862385708908	0.00893816317996848	0.0237192587698779	0.00996594551282051	0.0257226216086433
Carbon.fixation.pathways.in.prokaryotes	3.86279879046895	3.76337996859413	4.05654076788654	0.29238777433591	0.116162804126088	2.36960623137255	0.00447575128676227	9.67026355011835e-05	0.000749101617765965	0.000787623834498834	0.0035174175355868
Carotenoid.biosynthesis	-6.02693498196353	-4.9164108499238	-7.30491656532598	-2.39812035965916	1.09457975662867	-2.38014139476267	0.00224952570240855	5.6263566552836e-05	0.000568443278141695	0.0005964087995338	0.00290462702565201
Cell.motility.and.secretion	1.32809421585566	1.24112953194833	1.44120487107782	0.194868173466842	0.13626202898419	1.36555773188072	0.0602686630363801	0.00544328486104814	0.0156923993949663	0.00488964160839161	0.0142570360328282
Cellular.antigens	-1.38691594542397	-1.58470304589262	-1.31877640056574	0.294536569712419	0.27750903003118	1.0881265754868	0.116071816993723	0.0108114718813429	0.027340957813573	0.016758631993007	0.0378438806779466
Chloroalkane.and.chloroalkene.degradation	0.829297227023037	0.67132748017752	0.965565782180972	0.300840386449532	0.165172904926211	1.70694685422603	0.02232369975431	0.000811983094847364	0.00324181583336075	0.0016025641025641	0.00585262788787658
Citrate.cycle..TCA.cycle.	3.14280662200004	2.98504483896635	3.31384379273246	0.332091744772391	0.129104608361332	2.61597372471749	0.000156632676208107	2.48854266480396e-05	0.000481795549694473	0.000587303321678322	0.00287259371655871
Colorectal.cancer	-2.2794597175792	-2.83278148840951	-1.69730710537326	1.11413955407712	0.420081866189358	2.76551921614889	0.000156632676208107	5.35621537342835e-05	0.000532340923289337	0.000582750582750583	0.00286165821619307
Cyanoamino.acid.metabolism	1.45896613293127	1.65356504261778	1.29182566289709	-0.32023992919661	0.287596454229848	-0.95790412730848	0.12917628720434	0.0173007103207188	0.038749764871095	0.0168952141608392	0.0388369746189143
Drug.metabolism...cytochrome.P450	-1.21549883221414	-1.75790239721465	-0.659958655604289	1.06300302457029	0.368225159621707	2.70941029801365	0.000156632676208107	4.5101413332103e-05	0.000524159707415712	0.000582750582750583	0.00286165821619307
Electron.transfer.carriers	-0.675981437889202	-1.01560611862917	-0.381647118744517	0.681547421268991	0.232178653587284	3.13219840298903	0.000156632676208107	5.21842080923285e-05	0.000550323665580766	0.000582750582750583	0.00286165821619307
Ether.lipid.metabolism	-7.74649998534333	-5.82018318685708	-9.60050119052045	-4.11403034090073	3.05942255703058	-1.32907043683301	0.0178599947250871	0.0131497706803302	0.0291625861242304	0.00112452651515152	0.00449775440433654
Fatty.acid.metabolism	1.39458805587334	1.28726543596787	1.58516331259181	0.301291088000752	0.13108422348084	2.36180759318041	0.00224952570240855	5.5785339427752e-05	0.000588254616837741	0.000614619755244755	0.00296481530778298
Flagellar.assembly	4.10507124880456	3.84946670032957	4.3235688791458	0.465198275604571	0.167677397347777	2.82905829574996	0.000156632676208107	1.3685049829932e-05	0.000450465902704997	0.000587303321678322	0.00287259371655871
Flavone.and.flavonol.biosynthesis	-6.50531993442817	-5.60907576888356	-6.84844184625089	-1.1912301770927	0.767119926755262	-1.62250291158617	0.0178202175734953	0.00169740577616742	0.00614064740004684	0.0010061553030303	0.00410910255441553
Function.unknown	4.30022208662081	4.2194544795767	4.48822126581872	0.246776853113305	0.153640257273942	1.45628363353205	0.0668158626888686	0.00272708399204029	0.00906893301449039	0.00578653117715618	0.0162879832138512
Glycan.biosynthesis.and.metabolism	-0.150825909781198	-0.555474003866572	0.356643734869929	0.895650078562649	0.304918222638264	2.79034257341149	0.000156632676208107	1.34349167709998e-05	0.000470667218712929	0.000582750582750583	0.00286165821619307
Glycosaminoglycan.degradation	-1.98465013084706	-1.41723376995278	-2.48003661548527	-1.41027612735201	0.61039994855173	-2.18303706663294	0.000156632676208107	4.53529601570066e-05	0.000553176245735207	0.000582750582750583	0.00286165821619307
Glycosphingolipid.biosynthesis...ganglio.series	-2.32773485416501	-1.82962664809007	-2.82440304107989	-1.39192190557331	0.609874461646227	-2.21342804588581	0.000156632676208107	5.95531123205757e-05	0.000585767293609961	0.000582750582750583	0.00286165821619307
Glycosphingolipid.biosynthesis...globo.series	-0.366391018316513	0.155939830286075	-0.642349290661819	-0.838209622070284	0.336464717429434	-2.4536262137009	0.000156632676208107	3.29692535588614e-05	0.000528799999571209	0.000582750582750583	0.00286165821619307
Glycosyltransferases	2.17589791799469	2.0756342801353	2.39458127451167	0.295248585905299	0.150766640826404	1.75782204957987	0.0334836389988853	0.000954974280123907	0.00380575089887995	0.00225815850815851	0.00771771788430844
Glyoxylate.and.dicarboxylate.metabolism	2.97243330964248	2.85663243117173	3.18126717130528	0.305918685618362	0.157137618554688	1.81723853017129	0.0289549603828145	0.000615119029032291	0.00262990933602145	0.00183930652680653	0.00654191617349921
Influenza.A	-2.2776774490522	-2.83424938919076	-1.6957163621134	1.12355182794763	0.441063316334374	2.64227974254248	0.000156632676208107	5.26938232502842e-05	0.000529740826614155	0.000582750582750583	0.00286165821619307
Inorganic.ion.transport.and.metabolism	1.4898804402581	1.33350997585597	1.68657789792474	0.308941920268812	0.191478269130355	1.58296556284809	0.0668158626888686	0.00198445729418652	0.00702202187310488	0.00506719842657343	0.0148229990857627
Inositol.phosphate.metabolism	0.625716726344742	0.509480076210653	0.810177816664069	0.273127406932544	0.147413054610666	1.72699335418833	0.0334090653160912	0.000918232205434148	0.00358264689275976	0.00258595571095571	0.00851431482165251
Ion.channels	-4.49711094113718	-3.96779676962753	-5.34989153758261	-1.41032439694327	0.99942377373209	-1.47328458242725	0.0178202175734953	0.00361643054515512	0.0113327681623423	0.00122923951048951	0.00482065854393809
Lipid.biosynthesis.proteins	3.17838744903057	3.08163587574279	3.33478933853151	0.231347817962742	0.137348394395234	1.46026511213836	0.0714292421186588	0.00306934730523971	0.00989829661514484	0.00710227272727273	0.0194512138624752
Lipoic.acid.metabolism	-0.260902689788595	-0.507217327128769	-0.0231467770744205	0.482454749712613	0.170792077570917	2.91487990891322	0.000156632676208107	2.52744759767749e-05	0.000488317437743299	0.000582750582750583	0.00286165821619307
Lipopolysaccharide.biosynthesis	2.17262880963323	1.87212772624682	2.60694696050707	0.73726222414188	0.298078449771876	2.49850060072157	0.000156632676208107	4.19311254321271e-05	0.000522264624706161	0.000582750582750583	0.00286165821619307
Lipopolysaccharide.biosynthesis.proteins	2.61548875710873	2.40474567788491	2.99315807422326	0.585171758300422	0.20122537112416	2.79584386293683	0.000156632676208107	1.7967938172021e-05	0.000461616967862692	0.000587303321678322	0.00287259371655871
Lysosome	-1.34980677113025	-0.652928371068509	-1.8849113982732	-1.27549944084084	0.615687964023045	-2.25285633253677	0.000156632676208107	6.57449335429441e-05	0.000597324720472468	0.000582750582750583	0.00286165821619307
Meiosis...yeast	-2.27288362709476	-2.92561302795593	-1.68107625139143	1.20293158191796	0.44407913821232	2.67951471598699	0.000156632676208107	0.000161347922615104	0.000988184744842916	0.000582750582750583	0.00286165821619307
Membrane.and.intracellular.structural.molecules	2.86982192202694	2.74985907699832	3.06677238967119	0.309192984167744	0.171320173373634	1.86256949368371	0.0155934596307214	0.000423574367944332	0.00201325812821403	0.00121558129370629	0.00475376776949364
Metabolism.of.cofactors.and.vitamins	0.750119775707827	0.558740659714054	0.854180229122018	0.302879709956807	0.20638885735382	1.37129388414459	0.0779516090182375	0.0075557661677413	0.0207386914334064	0.00490785256410256	0.0141966543608988
Metabolism.of.xenobiotics.by.cytochrome.P450	-1.22248676703749	-1.75448510411862	-0.660603078725525	1.06690482701687	0.37583464443787	2.68418386002971	0.000156632676208107	4.56281775424461e-05	0.000523848244901132	0.000582750582750583	0.00286165821619307
Methane.metabolism	4.27804047381468	4.15833837447291	4.46717084017995	0.316427500142159	0.167364007251162	1.84848227159943	0.0245009418517793	0.00069208635899143	0.00287389777800107	0.00139313811188811	0.00530048632544284
Mineral.absorption	-2.14396412342308	-2.49697100916795	-1.69598225545412	0.768229056395132	0.309605077839192	2.35711962286685	0.000156632676208107	0.000307629117055648	0.00156652071039488	0.000623725233100233	0.00297785687654974
Naphthalene.degradation	0.0521180041966227	-0.22060426150686	0.288547512669276	0.52782611265356	0.153482426477844	3.58286083692551	0.000156632676208107	3.48521849230274e-05	0.000511578243610763	0.000582750582750583	0.00286165821619307
Nitrotoluene.degradation	1.04385534166023	0.784740528333884	1.23803536100559	0.459795966838785	0.191302750830986	2.37254672662423	0.000156632676208107	0.00108483344437415	0.00428811246009945	0.000582750582750583	0.00286165821619307
Novobiocin.biosynthesis	1.29209702773928	1.17934825405444	1.41128151681496	0.220884598500875	0.142380309528079	1.24212975810501	0.1024503354068	0.00648086193157278	0.0183356002975693	0.0121603656759907	0.0301176956525446
Other.glycan.degradation	0.489951084254547	1.03120880358926	0.232855143987749	-0.825722442951148	0.3407821196018	-2.16971774652488	0.000156632676208107	0.000102714268278859	0.00072728037137474	0.000582750582750583	0.00286165821619307
p53.signaling.pathway	-2.2859589173761	-2.83547666023625	-1.69677606219253	1.12282099109557	0.416297535980013	2.85303404530099	0.000156632676208107	5.34489929487506e-05	0.000531213644252602	0.000582750582750583	0.00286165821619307
Parkinson.s.disease	-2.26775034316607	-2.83328753542514	-1.68100122505364	1.13226590558296	0.410986221279557	2.74532770850517	0.000156632676208107	4.53291148585954e-05	0.000524503229225688	0.000582750582750583	0.00286165821619307
Pathways.in.cancer	0.051743627788726	-0.105686387425385	0.263823126557465	0.36698349355012	0.12069987724093	2.8032539699789	0.00224952570240855	1.91787235796325e-05	0.000465712454727556	0.000632830710955711	0.0030279227141838
Pertussis	-1.65823440879979	-1.8905817195352	-1.46750097255633	0.42172747837945	0.243195476666441	1.69304905610641	0.0401798089555928	0.000943207011862471	0.00377804852044554	0.00255863927738928	0.00843774455905073
Phenylalanine.metabolism	1.64740057967361	1.44099528691224	1.83214477688473	0.395589688824775	0.168073494999549	2.50394899237102	0.000156632676208107	0.000110520961863238	0.000796815952091566	0.000582750582750583	0.00286165821619307
Phenylpropanoid.biosynthesis	0.0230594305272094	0.403776696984305	-0.369408201590121	-0.723711794520233	0.466689237616441	-1.3974580554529	0.0378632261759994	0.00220604093668044	0.00753664990854416	0.00284546182983683	0.00906017693964958
Phosphatidylinositol.signaling.system	0.511817556354018	0.39856662919613	0.685391749788206	0.272935183619189	0.186965851495007	1.38298320895562	0.0491081450808884	0.00393600397434917	0.0121835101459085	0.00341000145687646	0.0106118799256657
Phosphonate.and.phosphinate.metabolism	-1.22383725397001	-0.993696683226188	-1.41888563101715	-0.397833345007009	0.321074695229769	-1.18280573824339	0.0625007750106524	0.00732970962110084	0.0194271486997112	0.00437973484848485	0.0125001270277418
Photosynthesis	2.35011970095379	2.20885377146551	2.47169164069097	0.227518628181187	0.173692436089854	1.1947024167529	0.0979960156300356	0.00956996607129432	0.0248001680320458	0.0149466418997669	0.0352776067818364
Photosynthesis.proteins	2.40262066920892	2.24932390021126	2.54999318588645	0.256764133562107	0.169987707100509	1.40695893211146	0.0647328891047839	0.00351971444254079	0.0109887662447615	0.00654228583916084	0.0180154642430961
Plant.pathogen.interaction	1.75805071167704	1.65867694640895	1.92602329862648	0.242132379586214	0.15831400268824	1.409134848544	0.0890873829447243	0.00410000228552609	0.0125517583600297	0.00998870920745921	0.0259019669688902
Porphyrin.and.chlorophyll.metabolism	3.83670857068677	3.74938403479252	3.95431497582713	0.221321290250389	0.176769368456194	1.17199074209361	0.0601344345187711	0.00870309370999673	0.0232812350662557	0.00625546328671329	0.0172415282475799
PPAR.signaling.pathway	0.585541565525962	0.477950590192551	0.760514067494422	0.293542307680593	0.14917722112854	1.92765156641242	0.0156282663410343	0.000475652046336682	0.00218722242210296	0.000928758741258741	0.00392391334144607
Prenyltransferases	1.76395594121424	1.68741477609128	1.88513995687105	0.183844063834772	0.134589011038695	1.28828786192171	0.1024503354068	0.00954856299264514	0.0247947410476561	0.0184431453962704	0.042129274621985
Primary.bile.acid.biosynthesis	-1.81872275513663	-1.51975930697844	-2.00704625859653	-0.438299269536883	0.367529819697991	-1.25929145335807	0.0669650051067591	0.00540520544066234	0.0153598755639749	0.00707040355477855	0.0183852294224034
Primary.immunodeficiency	-1.29857502352219	-0.817296660908841	-1.46722129593835	-0.667978263893899	0.49867788157981	-1.29287337839869	0.0645887179913892	0.00371075710770123	0.011493367711909	0.00401551573426573	0.0121494828746629
Protein.digestion.and.absorption	-3.88116919975812	-3.40809688632759	-4.32873124274796	-0.950656795359078	0.633832712495879	-1.56342003186179	0.0378632261759994	0.000707548013610812	0.00296732202565374	0.00252221736596737	0.00824825389005871
Protein.folding.and.associated.processing	3.43694911977334	3.2982321443184	3.61852632427848	0.323727737280449	0.156522607721439	2.02857357143864	0.00224952570240855	0.000499727296326255	0.00228711778849403	0.000705674533799534	0.00325973905697194
Protein.processing.in.endoplasmic.reticulum	0.438032337523397	0.282792249187399	0.623417404816347	0.34659704683644	0.143437576211618	2.37906579206189	0.000156632676208107	0.000124252581599139	0.000859229262122754	0.000600961538461538	0.0029166355855291
Retinol.metabolism	-1.22857981530984	-1.75477613670827	-0.667014622915422	1.08002808317852	0.392676703867953	2.66678864603836	0.000156632676208107	5.53458767496732e-05	0.000530794282119136	0.000582750582750583	0.00286165821619307
Riboflavin.metabolism	1.24624639294389	1.11594873723058	1.40247632052265	0.281858453533013	0.181128515290253	1.44720042034892	0.0290195918682355	0.00344225764562194	0.0109846887406439	0.00214889277389277	0.00735437674877254
RIG.I.like.receptor.signaling.pathway	-6.95034221803271	-5.78974845810531	-7.93934123565273	-2.5140495528569	2.54822151278922	-1.12026542501682	0.0757244571547889	0.00855868705929283	0.0224716611328687	0.00691561043123543	0.018761031193455
Secondary.bile.acid.biosynthesis	-1.81622048513905	-1.51880903223193	-2.00486052167913	-0.429951333672302	0.367726751218568	-1.29248221488425	0.0736613628249912	0.00542386632332084	0.0154362244622465	0.00660147144522145	0.0174084401058678
Secretion.system	4.39580764704283	4.28454311439406	4.55598857790781	0.250037956073971	0.140487302492948	1.54418019484813	0.0734973064720094	0.00292392407289576	0.00961608209507134	0.00783526369463869	0.0211600078014147
Selenocompound.metabolism	2.41947282963148	2.31954422769591	2.52098183821844	0.199062428402356	0.172027079838347	1.07772078701131	0.1135861427017	0.0119224777291412	0.0293380164179189	0.0164945731351981	0.0389142746243717
Small.cell.lung.cancer	-2.29152214048823	-2.83301776354959	-1.69640583143602	1.12996114949277	0.430427542561641	2.67578101323098	0.000156632676208107	5.35563112827295e-05	0.000532480308225357	0.000582750582750583	0.00286165821619307
Sphingolipid.metabolism	0.657319274029226	1.11939185176155	0.43093672234208	-0.659527294290377	0.348642899755104	-1.82802735399203	0.0178599947250871	0.000544043229649733	0.00240539845932447	0.00123834498834499	0.00483514341520677
Staphylococcus.aureus.infection	-4.58955648904827	-2.7638700666127	-5.58975347531903	-2.48148792728081	1.69770613454787	-1.51753392006639	0.0645887179913892	0.00197543497161764	0.00696067616189049	0.00406559586247086	0.0122950443570148
Steroid.biosynthesis	-11.7742206473851	-6.80341276954867	-16.730285516075	-9.79148089173774	3.4496275477291	-2.98812495401178	0.000156632676208107	0.000180053051942579	0.00094241583985181	0.000582750582750583	0.00286165821619307
Steroid.hormone.biosynthesis	-3.66602394524292	-3.04184319808191	-4.10488594334362	-1.25379659149602	0.578544982521646	-2.17980500531278	0.000156632676208107	8.61202172832872e-05	0.000662731892152204	0.000582750582750583	0.00286165821619307
Sulfur.metabolism	2.14555255429374	2.00585647222097	2.35240869334201	0.340194681606032	0.148011854705857	2.20969788361524	0.011140438093697	0.000113819828096913	0.000821485222209544	0.000865020396270396	0.00375265475895889
Sulfur.relay.system	2.06252072836882	1.97764660361762	2.22648609624727	0.254844807100645	0.173549096244034	1.44676624492418	0.0645887179913892	0.0030325841766928	0.00994089252839398	0.00420217803030303	0.0126882597071648
Taurine.and.hypotaurine.metabolism	0.964605130274401	0.851534259706324	1.16429495900299	0.305967954387326	0.189446506032205	1.67908597080195	0.0289549603828145	0.000911188695443448	0.00355753888412134	0.00169817162004662	0.00613991737405447
Thiamine.metabolism	2.4882332171939	2.39431918125553	2.59200536404187	0.20003909387749	0.172538194865411	1.02674613527439	0.10913181857512	0.0196824199114206	0.0440453262742721	0.0176054414335664	0.0406671809720592
Toluene.degradation	-0.159060736276952	-0.367566174291825	0.119891478820188	0.528780815081899	0.285689190656161	1.96361577723128	0.00446578313667942	0.000363168497003827	0.00179747460703142	0.000714780011655012	0.00326074074967122
Toxoplasmosis	-2.2887347224072	-2.83278062279419	-1.69728111190455	1.12410093236907	0.413858997500531	2.84745617954923	0.000156632676208107	5.30883804721579e-05	0.000530700357889779	0.000582750582750583	0.00286165821619307
Transcription.related.proteins	-6.80331398317398	-4.79847057618767	-8.23259360106542	-3.47361210596063	1.60771723522044	-2.18191231737242	0.000156632676208107	0.000145211523189733	0.0008981279758603	0.000582750582750583	0.00286165821619307
Tropane..piperidine.and.pyridine.alkaloid.biosynthesis	0.856048072692302	0.772451782604715	0.962159651325085	0.18493732901109	0.158078895529077	1.20541746823405	0.0848219837264326	0.00900776039672985	0.0237897277558828	0.0102163461538462	0.0263807116126881
Tuberculosis	1.30111685035182	1.17713363503987	1.50910732654457	0.310379102487797	0.168572969369722	1.79981467377597	0.02232369975431	0.000473785826250036	0.0021783932431104	0.00186662296037296	0.00657997476184396
Two.component.system	5.08147681194715	4.92878118838668	5.29727913043354	0.346146972854598	0.171888846056699	1.95812962309814	0.0312516069268098	0.000313580640431495	0.00162748836297567	0.00163443327505828	0.00597733473276675
Tyrosine.metabolism	1.5142321228174	1.36139940704067	1.68413407775842	0.331119767049743	0.130853984641995	2.53021603099292	0.00225454685186617	0.000130334860977481	0.000883806707758863	0.000600961538461538	0.00291748912970019
Ubiquinone.and.other.terpenoid.quinone.biosynthesis	1.35056486568119	1.13481640528696	1.64714270230498	0.539868785784301	0.242944646269359	2.16494649570687	0.00224952570240855	0.000167026286380573	0.00101784833735034	0.000605514277389277	0.00293265800507618
Ubiquitin.system	-5.4086775381319	-4.98509933986925	-5.85182134819884	-0.653597562743918	0.671731859477498	-0.987465924067373	0.138084946754542	0.0183656930785221	0.0411053485424583	0.0237698499417249	0.0492777381711935
Various.types.of.N.glycan.biosynthesis	-2.33727343299143	-2.94436825987317	-1.7130427071372	1.2286514770232	0.445380495597441	2.64972679256713	0.000156632676208107	0.000151840069158801	0.000952468261840482	0.000582750582750583	0.00286165821619307
Vibrio.cholerae.pathogenic.cycle	0.368388891880258	0.180664304829045	0.448315999471951	0.245739427814487	0.207805595634526	1.11792909304666	0.106904657090912	0.0120248069485036	0.0295866748094129	0.0156841856060606	0.0367691183564154
Viral.myocarditis	-2.26645952936577	-2.83376161352597	-1.69712890562759	1.12341370220453	0.417502020514682	2.6973300333146	0.000156632676208107	5.39300192400478e-05	0.000529382094826608	0.000582750582750583	0.00286165821619307

## Sheet: Young adults 0-7 dpi-UP
	effect	we.eBH	wi.eBH
Naphthalene.degradation	3.58286083692551	0.000511578243610763	0.00286165821619307
Electron.transfer.carriers	3.13219840298903	0.000550323665580766	0.00286165821619307
Lipoic.acid.metabolism	2.91487990891322	0.000488317437743299	0.00286165821619307
Amyotrophic.lateral.sclerosis..ALS.	2.85445205689268	0.000561110380226762	0.00287259371655871
p53.signaling.pathway	2.85303404530099	0.000531213644252602	0.00286165821619307
Toxoplasmosis	2.84745617954923	0.000530700357889779	0.00286165821619307
Flagellar.assembly	2.82905829574996	0.000450465902704997	0.00287259371655871
Alzheimer.s.disease	2.82273169422712	0.000444906629260322	0.00286165821619307
Pathways.in.cancer	2.8032539699789	0.000465712454727556	0.0030279227141838
Lipopolysaccharide.biosynthesis.proteins	2.79584386293683	0.000461616967862692	0.00287259371655871
Glycan.biosynthesis.and.metabolism	2.79034257341149	0.000470667218712929	0.00286165821619307
Colorectal.cancer	2.76551921614889	0.000532340923289337	0.00286165821619307
Parkinson.s.disease	2.74532770850517	0.000524503229225688	0.00286165821619307
Drug.metabolism...cytochrome.P450	2.70941029801365	0.000524159707415712	0.00286165821619307
Viral.myocarditis	2.6973300333146	0.000529382094826608	0.00286165821619307
Metabolism.of.xenobiotics.by.cytochrome.P450	2.68418386002971	0.000523848244901132	0.00286165821619307
Meiosis...yeast	2.67951471598699	0.000988184744842916	0.00286165821619307
Small.cell.lung.cancer	2.67578101323098	0.000532480308225357	0.00286165821619307
Retinol.metabolism	2.66678864603836	0.000530794282119136	0.00286165821619307
Various.types.of.N.glycan.biosynthesis	2.64972679256713	0.000952468261840482	0.00286165821619307
Influenza.A	2.64227974254248	0.000529740826614155	0.00286165821619307
Citrate.cycle..TCA.cycle.	2.61597372471749	0.000481795549694473	0.00287259371655871
Tyrosine.metabolism	2.53021603099292	0.000883806707758863	0.00291748912970019
Phenylalanine.metabolism	2.50394899237102	0.000796815952091566	0.00286165821619307
Lipopolysaccharide.biosynthesis	2.49850060072157	0.000522264624706161	0.00286165821619307
Bacterial.motility.proteins	2.43946072085397	0.000584287764633445	0.00348404403785811
Protein.processing.in.endoplasmic.reticulum	2.37906579206189	0.000859229262122754	0.0029166355855291
Nitrotoluene.degradation	2.37254672662423	0.00428811246009945	0.00286165821619307
Carbon.fixation.pathways.in.prokaryotes	2.36960623137255	0.000749101617765965	0.0035174175355868
Fatty.acid.metabolism	2.36180759318041	0.000588254616837741	0.00296481530778298
Mineral.absorption	2.35711962286685	0.00156652071039488	0.00297785687654974
Sulfur.metabolism	2.20969788361524	0.000821485222209544	0.00375265475895889
Ubiquinone.and.other.terpenoid.quinone.biosynthesis	2.16494649570687	0.00101784833735034	0.00293265800507618
Biosynthesis.and.biodegradation.of.secondary.metabolites	2.1243006150459	0.00539459755774771	0.00313635188197471
Apoptosis	2.10174933061381	0.000946483318529808	0.00286165821619307
Adipocytokine.signaling.pathway	2.10021615674116	0.00137043625223734	0.00286165821619307
Protein.folding.and.associated.processing	2.02857357143864	0.00228711778849403	0.00325973905697194
Aminobenzoate.degradation	2.0088458461517	0.00159452502087004	0.003817477769777
Toluene.degradation	1.96361577723128	0.00179747460703142	0.00326074074967122
Two.component.system	1.95812962309814	0.00162748836297567	0.00597733473276675
PPAR.signaling.pathway	1.92765156641242	0.00218722242210296	0.00392391334144607
Bacterial.chemotaxis	1.86476256139107	0.00199391718264804	0.0061789515453815
Membrane.and.intracellular.structural.molecules	1.86256949368371	0.00201325812821403	0.00475376776949364
Methane.metabolism	1.84848227159943	0.00287389777800107	0.00530048632544284
Glyoxylate.and.dicarboxylate.metabolism	1.81723853017129	0.00262990933602145	0.00654191617349921
Tuberculosis	1.79981467377597	0.0021783932431104	0.00657997476184396
Glycosyltransferases	1.75782204957987	0.00380575089887995	0.00771771788430844
Inositol.phosphate.metabolism	1.72699335418833	0.00358264689275976	0.00851431482165251
Chloroalkane.and.chloroalkene.degradation	1.70694685422603	0.00324181583336075	0.00585262788787658
Pertussis	1.69304905610641	0.00377804852044554	0.00843774455905073
Taurine.and.hypotaurine.metabolism	1.67908597080195	0.00355753888412134	0.00613991737405447
Inorganic.ion.transport.and.metabolism	1.58296556284809	0.00702202187310488	0.0148229990857627
Secretion.system	1.54418019484813	0.00961608209507134	0.0211600078014147
Lipid.biosynthesis.proteins	1.46026511213836	0.00989829661514484	0.0194512138624752
Function.unknown	1.45628363353205	0.00906893301449039	0.0162879832138512
Riboflavin.metabolism	1.44720042034892	0.0109846887406439	0.00735437674877254
Sulfur.relay.system	1.44676624492418	0.00994089252839398	0.0126882597071648
Plant.pathogen.interaction	1.409134848544	0.0125517583600297	0.0259019669688902
Photosynthesis.proteins	1.40695893211146	0.0109887662447615	0.0180154642430961
Phosphatidylinositol.signaling.system	1.38298320895562	0.0121835101459085	0.0106118799256657
Metabolism.of.cofactors.and.vitamins	1.37129388414459	0.0207386914334064	0.0141966543608988
Cell.motility.and.secretion	1.36555773188072	0.0156923993949663	0.0142570360328282
Prenyltransferases	1.28828786192171	0.0247947410476561	0.042129274621985
Novobiocin.biosynthesis	1.24212975810501	0.0183356002975693	0.0301176956525446
C5.Branched.dibasic.acid.metabolism	1.23738685408635	0.0237192587698779	0.0257226216086433
Tropane..piperidine.and.pyridine.alkaloid.biosynthesis	1.20541746823405	0.0237897277558828	0.0263807116126881
Biosynthesis.of.unsaturated.fatty.acids	1.20270769046322	0.0275140358653367	0.0415268405765054
Photosynthesis	1.1947024167529	0.0248001680320458	0.0352776067818364
Porphyrin.and.chlorophyll.metabolism	1.17199074209361	0.0232812350662557	0.0172415282475799
Biotin.metabolism	1.12276984812802	0.0329384470212132	0.0377808661665858
Vibrio.cholerae.pathogenic.cycle	1.11792909304666	0.0295866748094129	0.0367691183564154
Cellular.antigens	1.0881265754868	0.027340957813573	0.0378438806779466
Selenocompound.metabolism	1.07772078701131	0.0293380164179189	0.0389142746243717
Thiamine.metabolism	1.02674613527439	0.0440453262742721	0.0406671809720592

## Sheet: Young adults 0-7 dpi-DOWN
	effect	we.eBH	wi.eBH
Steroid.biosynthesis	-2.98812495401178	0.00094241583985181	0.00286165821619307
Glycosphingolipid.biosynthesis...globo.series	-2.4536262137009	0.000528799999571209	0.00286165821619307
Carotenoid.biosynthesis	-2.38014139476267	0.000568443278141695	0.00290462702565201
Lysosome	-2.25285633253677	0.000597324720472468	0.00286165821619307
Glycosphingolipid.biosynthesis...ganglio.series	-2.21342804588581	0.000585767293609961	0.00286165821619307
Glycosaminoglycan.degradation	-2.18303706663294	0.000553176245735207	0.00286165821619307
Transcription.related.proteins	-2.18191231737242	0.0008981279758603	0.00286165821619307
Steroid.hormone.biosynthesis	-2.17980500531278	0.000662731892152204	0.00286165821619307
Other.glycan.degradation	-2.16971774652488	0.00072728037137474	0.00286165821619307
Atrazine.degradation	-1.92848039952823	0.0025176155748445	0.00507634352699993
Sphingolipid.metabolism	-1.82802735399203	0.00240539845932447	0.00483514341520677
Flavone.and.flavonol.biosynthesis	-1.62250291158617	0.00614064740004684	0.00410910255441553
Biosynthesis.of.siderophore.group.nonribosomal.peptides	-1.59947443908626	0.00301484182689303	0.00534135865737224
Protein.digestion.and.absorption	-1.56342003186179	0.00296732202565374	0.00824825389005871
Staphylococcus.aureus.infection	-1.51753392006639	0.00696067616189049	0.0122950443570148
Ion.channels	-1.47328458242725	0.0113327681623423	0.00482065854393809
Phenylpropanoid.biosynthesis	-1.3974580554529	0.00753664990854416	0.00906017693964958
Ether.lipid.metabolism	-1.32907043683301	0.0291625861242304	0.00449775440433654
Primary.immunodeficiency	-1.29287337839869	0.011493367711909	0.0121494828746629
Secondary.bile.acid.biosynthesis	-1.29248221488425	0.0154362244622465	0.0174084401058678
Primary.bile.acid.biosynthesis	-1.25929145335807	0.0153598755639749	0.0183852294224034
beta.Alanine.metabolism	-1.22732149553154	0.0176850537596316	0.0170256267257998
Phosphonate.and.phosphinate.metabolism	-1.18280573824339	0.0194271486997112	0.0125001270277418
RIG.I.like.receptor.signaling.pathway	-1.12026542501682	0.0224716611328687	0.018761031193455
Ubiquitin.system	-0.987465924067373	0.0411053485424583	0.0492777381711935
Cyanoamino.acid.metabolism	-0.95790412730848	0.038749764871095	0.0388369746189143

## Sheet: Young adults 0-14 dpi (all)
	rab.all	rab.win.YA_14DPI	rab.win.YA_Mock	diff.btw	diff.win	effect	overlap	we.ep	we.eBH	wi.ep	wi.eBH
Glycosphingolipid.biosynthesis...globo.series	-0.384295640951505	-0.0680378675381403	-0.642869993975852	-0.577685906103055	0.257056729653314	-2.25139380198372	0.000156632676208107	0.000200698907853027	0.0210620488871079	0.000582750582750583	0.0405721123494561
Other.glycan.degradation	0.530838531508556	0.760128335581907	0.234412677085584	-0.587078212172376	0.277201039083299	-2.14717161976883	0.000156632676208107	0.00030752490660815	0.0228219448825564	0.000582750582750583	0.0405721123494561
Steroid.biosynthesis	-10.9911172449744	-6.38059473404828	-16.7278040786773	-10.9763701003896	3.4959501793585	-3.16841336574986	0.000156632676208107	6.82355849272012e-05	0.00659339394784072	0.000582750582750583	0.0405721123494561

## Sheet: Young adults 0-14 dpi-DOWN
	effect	we.eBH	wi.eBH
Glycosphingolipid.biosynthesis...globo.series	-2.25139380198372	0.0210620488871079	0.0405721123494561
Other.glycan.degradation	-2.14717161976883	0.0228219448825564	0.0405721123494561
Steroid.biosynthesis	-3.16841336574986	0.00659339394784072	0.0405721123494561

## Sheet: Young adults 0-28 dpi (all)
	rab.all	rab.win.YA_28DPI	rab.win.YA_Mock	diff.btw	diff.win	effect	overlap	we.ep	we.eBH	wi.ep	wi.eBH
Adipocytokine.signaling.pathway	-0.239497240050295	-0.473804969383794	-0.116608091488101	0.418729450156298	0.177854375117239	2.34645557291482	0.000156632676208107	4.5323047564726e-05	0.000587068581119756	0.000591856060606061	0.00423446001481565
Alzheimer.s.disease	0.303004410361734	0.143955487483842	0.498008554681483	0.330494873432849	0.140544733593253	2.3362231389568	0.00225454685186617	7.66454987724445e-05	0.00080651617843575	0.0006783581002331	0.00464904494416764
Amyotrophic.lateral.sclerosis..ALS.	-0.597095475520619	-0.680386506263631	-0.309836388219549	0.354773695241112	0.166666366161457	1.95086910921533	0.0668158626888686	0.00124563339819562	0.00614290825451184	0.00543141754079254	0.020794490087814
Apoptosis	-1.83705220592282	-2.25191390112778	-1.54481409074437	0.608380286914409	0.290980937377135	2.07254476227867	0.00447575128676227	0.000159358081469513	0.00129735769924703	0.000651041666666667	0.00453309261178766
Atrazine.degradation	-5.04470560890345	-4.26697932384393	-5.68169954684822	-1.37808668173145	0.858412852946182	-1.54818504256503	0.026727937619609	0.0010817814014133	0.00551755661644081	0.00174825174825175	0.00851938862738115
Bacterial.motility.proteins	5.00171824419028	4.94315114434538	5.181235584813	0.234769175764367	0.171372088311698	1.28680880051895	0.0913145401526956	0.00434400847579191	0.0164445997478557	0.0108036494755245	0.0362382842016304
beta.Alanine.metabolism	0.657664043918526	0.823643468360544	0.539701683610534	-0.288679524444129	0.215856875792786	-1.21911645897725	0.0892862385708908	0.00672819455657094	0.0236086018670334	0.00860922931235431	0.0293944085015987
Biosynthesis.and.biodegradation.of.secondary.metabolites	0.184166591879916	0.02566795844682	0.36501101134401	0.318158214051618	0.19725463067598	1.64296162070537	0.0445445356425925	0.00121020517017882	0.00606160079583963	0.00271798513986014	0.0120800969890307
Biotin.metabolism	1.27611592117733	1.2006467173692	1.42894625519104	0.207449535552204	0.123928754662258	1.46878945222484	0.0890873829447243	0.00645571783950614	0.023047866590832	0.0135261873543124	0.0436046338326335
Carbon.fixation.pathways.in.prokaryotes	3.96034975051865	3.83264787192838	4.06247329815052	0.205886475388876	0.137116509397582	1.4160491178312	0.0824059159040384	0.00358668781081003	0.0138090335152522	0.00678813374125874	0.0246882400880126
Carotenoid.biosynthesis	-6.50510528855608	-4.7060221799619	-7.315636580527	-2.22507033174403	1.4312482093489	-1.37804681078711	0.1135861427017	0.00520064857485901	0.0194264809762425	0.0154884178321678	0.0480266035108608
Cellular.antigens	-1.43249583303417	-1.78557307867288	-1.31206166507207	0.510933766707225	0.303834561953589	1.61176270932071	0.0491081450808884	0.00142777507238087	0.00682352240904843	0.00261782488344988	0.0115471880376145
Citrate.cycle..TCA.cycle.	3.19889282131984	3.05766318529518	3.31656371049774	0.235446749505407	0.148402712156332	1.57072838571835	0.0489987729476621	0.00153197689931923	0.00715215995759374	0.00348284527972028	0.0145244927842023
Colorectal.cancer	-2.18174108615962	-2.72754348833103	-1.69666788020406	0.874783655719884	0.376282067763852	2.58151300244029	0.000156632676208107	2.62123161256391e-05	0.000450745975097874	0.000582750582750583	0.00419812788212935
D.Arginine.and.D.ornithine.metabolism	-4.82573424027924	-4.30506498396937	-5.15028220614413	-0.8527094873389	0.425947370990399	-1.90329255748377	0.0311820043616466	0.000615676934993355	0.00362558892653751	0.0016025641025641	0.00812358191716848
Drug.metabolism...cytochrome.P450	-1.09900972325442	-1.52209317288984	-0.660276131462755	0.78936257750924	0.328436807771444	2.37035127521394	0.00224952570240855	3.7161863423344e-05	0.000476158266528519	0.000610067016317016	0.00430356436392789
Electron.transfer.carriers	-0.595946821479532	-0.898055198715761	-0.38173635058581	0.532917513982678	0.149677714081538	3.4616866703402	0.000156632676208107	3.79110702967882e-06	0.000311140552906731	0.000582750582750583	0.00419812788212935
Ether.lipid.metabolism	-7.24849274465444	-5.0235738618767	-9.57426377515965	-4.54263572080282	2.13950805206176	-2.05283807747459	0.000156632676208107	0.00767890698982247	0.0248127439838939	0.000582750582750583	0.00419812788212935
Fatty.acid.metabolism	1.44447264054636	1.3063318235763	1.58540056662347	0.265242526437699	0.152335358531784	1.73342361172473	0.0357156848964354	0.00100593948026615	0.00519843207939706	0.00225360576923077	0.0104743861372277
Flagellar.assembly	4.13531216982033	4.06112920530679	4.32631553324995	0.264903911711339	0.162374947974015	1.59402989743697	0.0378632261759994	0.00136310621472002	0.00663676435773422	0.00286367278554779	0.012377808744973
Glycan.biosynthesis.and.metabolism	-0.0720369931562646	-0.467318870086281	0.356116640794026	0.691100308113946	0.318110195067555	2.36467089271253	0.000156632676208107	3.6481647657751e-05	0.000482788561991216	0.000582750582750583	0.00419812788212935
Glycosaminoglycan.degradation	-2.21714808335005	-1.62706901355782	-2.46973610761538	-1.14987399890268	0.725418870016389	-1.55368796971533	0.0178202175734953	0.00121855608018589	0.00602768296704932	0.0010881046037296	0.00618697158210579
Glycosphingolipid.biosynthesis...ganglio.series	-2.46676774590048	-1.87850529287604	-2.82324204297045	-1.13380513516631	0.616577391408569	-1.79205818044277	0.00224952570240855	0.000249634246289732	0.00179466683641147	0.0005964087995338	0.00425327275753383
Glycosphingolipid.biosynthesis...globo.series	-0.409022641814225	0.0188825587933135	-0.642189617383082	-0.658924193783617	0.256920475758125	-2.32218824407834	0.000156632676208107	0.000120671138905124	0.00106727098788882	0.000582750582750583	0.00419812788212935
Glyoxylate.and.dicarboxylate.metabolism	3.01959410506744	2.95160207598197	3.18370104746719	0.226781277136682	0.147734886021963	1.48667330451542	0.0736613628249912	0.00210688288559833	0.0091762247949044	0.00676992278554779	0.0249628558849054
Influenza.A	-2.17676244361715	-2.7290738009994	-1.69513178632272	0.88297199867475	0.375184921075581	2.54409767752325	0.000156632676208107	2.61091837496793e-05	0.000451652591006317	0.000582750582750583	0.00419812788212935
Ion.channels	-4.33975336979692	-3.56768467385929	-5.34795272931718	-1.70970335733824	0.704963307081506	-2.33743886784338	0.00224952570240855	4.57112268132168e-05	0.000581822985603925	0.000614619755244755	0.00434328662818294
Lipoic.acid.metabolism	-0.1486865300588	-0.311143152478008	-0.0229921708174663	0.273979294119435	0.130810176348817	2.04715999873015	0.0133966756930312	0.000243767725016319	0.00178483996792526	0.00114273747086247	0.00644197649953336
Lipopolysaccharide.biosynthesis	2.25829445004858	1.91572472277084	2.60639521096226	0.602483358347484	0.296441085214006	2.07569121050274	0.00891441999785879	9.4151999221584e-05	0.000904319894576329	0.000810387529137529	0.0051406562304136
Lipopolysaccharide.biosynthesis.proteins	2.68607930277684	2.45897690924058	2.99585696368819	0.45791697682275	0.212658744505559	2.09647701337508	0.0156282663410343	0.000115391077428388	0.00103665189680244	0.00118826486013986	0.00659416030153436
Lysosome	-1.4659042278715	-1.00461703663628	-1.87913800761292	-1.11363561486298	0.625035362516955	-1.95130187949759	0.000156632676208107	0.000159851328535018	0.00131416280129392	0.000582750582750583	0.00419812788212935
Meiosis...yeast	-2.19978198781328	-2.73571620117686	-1.68189490902062	0.870196316729067	0.368947403777253	2.583476351871	0.000156632676208107	2.29856440853342e-05	0.000450182121581938	0.000582750582750583	0.00419812788212935
Membrane.and.intracellular.structural.molecules	2.88650801772708	2.79769347604257	3.06864848790786	0.25342429339379	0.125870393824838	1.76165530869383	0.0290195918682355	0.00111975549795478	0.00567929090842539	0.00208970716783217	0.00981711181454966
Metabolism.of.cofactors.and.vitamins	0.735682088890953	0.639672679417428	0.852288985391098	0.210826648092995	0.13200465148279	1.51061274828626	0.0556801605220784	0.00190212242856122	0.00836524226861382	0.00410201777389277	0.0163847264355294
Metabolism.of.xenobiotics.by.cytochrome.P450	-1.10368441899403	-1.51826377395994	-0.659642581595286	0.805377822813746	0.339217928835776	2.40281239243598	0.00225454685186617	3.45054681143396e-05	0.00046852292511403	0.0005964087995338	0.00425094554143716
Methane.metabolism	4.34494766583526	4.25016611391062	4.4728236846906	0.216536546911681	0.159159219708553	1.30632662667982	0.0690430091056934	0.00320592743685683	0.0127204753553981	0.00600961538461538	0.022594031248397
Mineral.absorption	-2.01521621426912	-2.3822991246696	-1.69288494796473	0.675460221895347	0.374383143342371	1.70923428079335	0.0357156848964354	0.000848251660687842	0.00462910092035967	0.00206694347319347	0.00979395063137582
Naphthalene.degradation	0.103170090132999	-0.143537722046669	0.289375539494607	0.443124590893927	0.14085356543665	3.09754569453643	0.000156632676208107	4.67220208694618e-06	0.00032247158599802	0.000582750582750583	0.00419812788212935
Nitrotoluene.degradation	1.07248783434085	0.855770796959323	1.23799350163941	0.385494136216594	0.14856472193383	2.47768864674411	0.00224952570240855	3.76895197937493e-05	0.000554951498893068	0.000714780011655012	0.00479486884005258
Non.homologous.end.joining	-7.41997370134086	-5.85475629890699	-8.17072515492056	-1.78079063796216	1.50983712302185	-1.24883246791705	0.0825898575432994	0.0050564714217768	0.0189418896217189	0.00998870920745921	0.0339322863121713
Other.glycan.degradation	0.444379910443946	0.886783098366833	0.230762992464366	-0.65445683548776	0.329768874313504	-1.93599327738837	0.000156632676208107	0.00035063180471721	0.0023221609978194	0.000582750582750583	0.00419812788212935
p53.signaling.pathway	-2.17682540065119	-2.72782595200623	-1.6972285743472	0.887490555447831	0.378293439934788	2.5009698558544	0.000156632676208107	2.62334968772581e-05	0.000451704731069676	0.000582750582750583	0.00419812788212935
Parkinson.s.disease	-2.16881837665645	-2.70418708804206	-1.67962627389532	0.871209990114967	0.385036569994192	2.33544253196608	0.000156632676208107	3.26649369270169e-05	0.000465099380807537	0.000582750582750583	0.00419812788212935
Pathways.in.cancer	0.15595425163241	-0.048472850043054	0.26482968444274	0.261489842035213	0.172213534503943	1.48962984845172	0.0580365534265907	0.00342322474486198	0.0134133280448411	0.00575010926573427	0.0216165506519734
Pertussis	-1.66201425426401	-1.93642061116578	-1.46561143626449	0.451067793886255	0.279473058204289	1.54370160673585	0.0424118837224145	0.00186674754433056	0.00829464024009531	0.00263603583916084	0.0117522634946375
Phenylalanine.metabolism	1.65552267191504	1.48884687981276	1.83841100248942	0.339133342642566	0.129771204798695	2.58171104445102	0.00225454685186617	2.85528403892433e-05	0.000509294795509772	0.000623725233100233	0.00438474395351087
Phenylpropanoid.biosynthesis	-0.0394630975854016	0.1241705677664	-0.376134895027657	-0.493078865173999	0.422021280872612	-1.20167351386549	0.0868602264614175	0.00935185969522673	0.0316131818510191	0.00910547785547786	0.0307533930745954
Phosphatidylinositol.signaling.system	0.507062665913193	0.420782878065704	0.685125967149016	0.254087347753536	0.14170705260493	1.64448166602422	0.0535723424827442	0.00111381429246898	0.00571963419686644	0.0032278918997669	0.0136274048398746
PPAR.signaling.pathway	0.616019723643962	0.486805697139512	0.762861690202392	0.251711256432817	0.147798943890599	1.61877892758785	0.02232369975431	0.000810242653996155	0.00451534019575476	0.00235376602564103	0.0108756132490125
Primary.immunodeficiency	-1.29067252449334	-0.923802469152869	-1.46903962861714	-0.519040289797166	0.388492038333166	-1.33161516882553	0.0801787619639194	0.00504702494346159	0.018880716375927	0.00788079108391608	0.0277656689579726
Protein.folding.and.associated.processing	3.44505380522862	3.34313269169382	3.6208704514077	0.267515361615108	0.122693004060352	2.02906856483887	0.011140438093697	0.000272616048878146	0.00197968938382652	0.000865020396270396	0.00542533027047561
Protein.processing.in.endoplasmic.reticulum	0.460616098213618	0.336844383021041	0.63004311890365	0.276615955384943	0.125769291659541	2.14787932470116	0.0200470672414733	0.000182008948548001	0.00143785801164133	0.00111997377622378	0.00639877689298458
Retinol.metabolism	-1.11548675750506	-1.53008389237517	-0.66476677688059	0.800193803757795	0.31822304011676	2.46616240124797	0.000156632676208107	2.86072660987173e-05	0.000455678257843808	0.000587303321678322	0.00421172082666987
Riboflavin.metabolism	1.24873928908971	1.15230011684197	1.40205281537701	0.236722349124195	0.129007628771733	1.68775529786554	0.0467716517859304	0.00176202613215149	0.00780294357256297	0.00319146998834499	0.0134998713355621
RIG.I.like.receptor.signaling.pathway	-6.72632247402868	-4.98799450024797	-7.9369958512973	-3.05845385514484	1.7127384885033	-1.8957376172466	0.0200470672414733	0.00186607570684117	0.0083096243249724	0.000992497086247086	0.00587630330318905
Small.cell.lung.cancer	-2.17943716950942	-2.72673389168916	-1.69486309308218	0.870160497739257	0.378727615934499	2.54491873742524	0.000156632676208107	2.56100642172906e-05	0.000450303682355716	0.000582750582750583	0.00419812788212935
Sphingolipid.metabolism	0.67686131819338	0.973872443737706	0.420328070584177	-0.55709283886634	0.327565464678001	-1.56271119198631	0.0222739811672388	0.00174996900576166	0.0078969119143718	0.00128387237762238	0.00694145303683477
Staphylococcus.aureus.infection	-4.22734003013212	-2.37478777863324	-5.58219089582965	-2.9029643885112	1.08404843823066	-2.43497104225054	0.000156632676208107	2.5366147367353e-05	0.000474514811619729	0.000582750582750583	0.00419812788212935
Steroid.hormone.biosynthesis	-3.62159061219526	-3.13706543517555	-4.10397117177556	-0.977216110564305	0.425633897858281	-2.22832187321208	0.000156632676208107	0.000134655277255412	0.00116068695164182	0.000582750582750583	0.00419812788212935
Sulfur.metabolism	2.19635555188483	2.13021684967781	2.3558344935466	0.218388625419063	0.140827342207593	1.50478727964645	0.0736613628249912	0.0015571611762667	0.00734218330343551	0.00531759906759907	0.0203122091242053
Taurine.and.hypotaurine.metabolism	0.969601099785063	0.88867750964804	1.16797905674827	0.266611410166353	0.132114649322339	1.86680095349526	0.0334836389988853	0.000527689068220492	0.00331504856977341	0.00233100233100233	0.0108806411039398
Toluene.degradation	-0.126219266728883	-0.379416468930637	0.120369197066724	0.48837596376102	0.248120287776443	1.86529369752488	0.0200470672414733	0.000258909362763066	0.0018739728038488	0.00138403263403263	0.0072756125857944
Toxoplasmosis	-2.18245748517156	-2.73169172543987	-1.69643605728642	0.864531210972486	0.383938848233818	2.48984992207018	0.000156632676208107	2.65126473430629e-05	0.000451886700328298	0.000582750582750583	0.00419812788212935
Transcription.related.proteins	-6.7590717766779	-4.61567734490736	-8.25268482387632	-3.65643646581764	1.24343485113676	-2.80979584010924	0.000156632676208107	9.34683913408936e-06	0.000417488169874902	0.000582750582750583	0.00419812788212935
Tuberculosis	1.35682834479406	1.28616746217394	1.51316004664918	0.212159554516645	0.145641919974153	1.41995877601676	0.0758934848256082	0.00290040275040354	0.0117652779251975	0.00874125874125874	0.0307852251664308
Tyrosine.metabolism	1.53647476768253	1.41256486767317	1.68753618660592	0.261637949638866	0.128470799155809	2.00862847223405	0.0133966756930312	0.000255021594877925	0.0018332097752917	0.00113363199300699	0.00647454669278332
Ubiquinone.and.other.terpenoid.quinone.biosynthesis	1.39781262504081	1.19081422850201	1.64860015024819	0.448504387011135	0.254395390994517	1.83350957654221	0.0290195918682355	0.000483017677068115	0.00301115765430339	0.00152972027972028	0.00777346533989642
Various.types.of.N.glycan.biosynthesis	-2.224675010181	-2.76100654499824	-1.71070774224041	0.86317211390686	0.365800058642046	2.64520083966199	0.000156632676208107	1.66028743417547e-05	0.000449561468351882	0.000582750582750583	0.00419812788212935
Viral.myocarditis	-2.17872039533223	-2.72966133381824	-1.69490720364025	0.851924831721161	0.394448720541648	2.42411172697878	0.000156632676208107	2.59756177095496e-05	0.000451647534768782	0.000582750582750583	0.00419812788212935

[truncated: 8 more sheets: Young adults 0-28 dpi-UP, Young adults 0-28 dpi-DOWN, Aged adults 0-4 dpi (all), Aged adults 0-4 dpi-UP, Aged adults 0-4 dpi-DOWN, Aged adults 0-7 dpi (all), Aged adults 0-7 dpi-UP, Aged adults 0-7 dpi-DOWN]
