# Supplementary material for: Impact of aging on gut-lung-adipose tissue interactions and lipid metabolism during influenza infection in mice
Source: Sci Rep. 2025 Oct 27;15:37414. doi: 10.1038/s41598-025-21363-1 (PMC12559434; doi:10.1038/s41598-025-21363-1)
Supplement: Supplementary file 8 — Supplementary Information 8. [file 41598_2025_21363_MOESM8_ESM.xlsx]

## Sheet: FILE SUMMARY
			Metabolomic data (serum)
			Sheet 1: Age effect on the serum metabolome
			Sheet 2: Influenza infection effect on the serum metabolome in young-adult mice
			Sheet 3: Influenza infection effect on the serum metabolome in aged mice

## Sheet: Pvalue_sigLIMMA_Age_YA vs AA
Metabolite	Class	logFC	AveExpr	P.Value	adj.P.Val
C3-DC (C4-OH)	Acylcarnitines	0.084680	0.13506	0.041548	0.46805
C18:1	Acylcarnitines	0.11300	0.23710	0.015610	0.31914
C2	Acylcarnitines	2.8500	10.715	0.0074553	0.24194
t4-OH-Pro	Aminoacids Related	-20.390	19.405	0.0000010799	0.00030357		Metabolites significantly altered by age
c4-OH-Pro	Aminoacids Related	-21.876	20.742	0.0000010999	0.00030357
Betaine	Aminoacids Related	14.500	39.670	0.045476	0.47251
Anserine	Aminoacids Related	0.58060	1.1777	0.0032624	0.18009
3-Met-His	Aminoacids Related	3.1620	3.9690	0.00077119	0.10425
1-Met-His	Aminoacids Related	4.6420	7.8110	0.00038292	0.070458
TMCA	Bile Acids	1.8296	1.4052	0.0057237	0.19835
TCA	Bile Acids	1.5628	1.1986	0.0057492	0.19835
Suc	Carboxylic Acids	6.8800	20.280	0.032852	0.40703
Cer d18:2/24:0	Ceramides	-0.13392	0.22884	0.022178	0.36006
Cer d18:2/22:0	Ceramides	-0.16220	0.38150	0.032749	0.40703
Cer d18:1/24:0	Ceramides	-0.76920	1.7554	0.0014343	0.10566
Cer d18:1/22:0	Ceramides	-0.76180	2.0391	0.033182	0.40703
CE 22:5	Cholesterol Esters	-0.37400	1.6630	0.038828	0.46234
CE 20:5	Cholesterol Esters	-2.7080	8.8940	0.049648	0.47251
CE 20:3	Cholesterol Esters	-2.0240	4.9780	0.029752	0.40340
CE 18:3	Cholesterol Esters	-1.1800	4.2380	0.024470	0.36506
CE 18:0	Cholesterol Esters	-0.38200	1.5950	0.013852	0.30585
CE 16:1	Cholesterol Esters	-1.3200	4.9780	0.010978	0.30299
CE 16:0	Cholesterol Esters	-4.4600	17.350	0.0015313	0.10566
CE 14:0	Cholesterol Esters	-0.62800	3.0840	0.0043046	0.19801
Hex-Cer d18:2/24:0	Glycosylceramides	-0.36508	0.53446	0.019801	0.33122
Hex-Cer d18:1/24:0	Glycosylceramides	-0.38200	1.4490	0.032171	0.40703
Hex-Cer d18:1/22:0	Glycosylceramides	-2.1380	8.0990	0.040192	0.46234
Xanthine	Nucleobases Related	-31.853	38.594	0.0051025	0.19835
Hypoxanthine	Nucleobases Related	-7.0639	5.8561	0.0018932	0.11611
PA 18:0_18:1	Phosphatidic Acids	-0.40428	0.64526	0.047030	0.47251
PC O-40:6	Phosphatidylcholines	0.45800	2.2370	0.0040870	0.19801
PC O-36:0	Phosphatidylcholines	-0.060000	0.32340	0.048431	0.47251
PC O-34:3	Phosphatidylcholines	-0.13040	0.49980	0.019190	0.33103
PC O-32:2	Phosphatidylcholines	-0.067200	0.23840	0.013633	0.30585
PC O-32:1	Phosphatidylcholines	-0.098600	0.55730	0.025546	0.37109
LPC 17:0	Phosphatidylcholines	0.87600	6.0120	0.017504	0.32754
LPC 16:1	Phosphatidylcholines	-4.5600	18.740	0.014738	0.31290
LPC 16:0	Phosphatidylcholines	-38.400	481.00	0.029963	0.40340
PE P-18:1/22:6	Phosphatidylethanolamines	0.30000	2.7180	0.047867	0.47251
PE P-18:0/22:5	Phosphatidylethanolamines	-0.26060	0.90290	0.040203	0.46234
PE P-16:0/22:5	Phosphatidylethanolamines	-0.34260	0.69870	0.0011332	0.10425
PE P-16:0/22:4	Phosphatidylethanolamines	-0.10560	0.42340	0.013332	0.30585
PE P-16:0/20:4	Phosphatidylethanolamines	-0.87400	3.7290	0.018395	0.32754
PE P-16:0/20:3	Phosphatidylethanolamines	-0.054200	0.12230	0.023393	0.36506
PE P-16:0/18:2	Phosphatidylethanolamines	-0.39880	1.2506	0.0078894	0.24194
PE P-16:0/18:1	Phosphatidylethanolamines	-0.14600	0.57120	0.0055021	0.19835
PE 40:5	Phosphatidylethanolamines	-0.076000	0.19920	0.0085482	0.24835
PE 36:0	Phosphatidylethanolamines	-0.35980	0.81070	0.012063	0.30585
PE 33:2	Phosphatidylethanolamines	-0.10560	0.22300	0.018218	0.32754
PI 18:1_20:0	Phosphatidylinositols	0.19880	0.70160	0.029682	0.40340
PI 18:0_20:0	Phosphatidylinositols	0.39200	1.7620	0.049043	0.47251
PI 18:0_18:0	Phosphatidylinositols	0.18180	0.92930	0.045912	0.47251
PI 16:0_17:1	Phosphatidylinositols	-0.22900	0.41950	0.045090	0.47251
SM 42:1	Sphingomyelins	-1.7700	7.1590	0.017164	0.32754
SM 36:2	Sphingomyelins	-0.16300	0.96590	0.023866	0.36506
SM 36:1	Sphingomyelins	-0.59600	2.3640	0.013685	0.30585
SM 34:2	Sphingomyelins	-1.3720	4.0480	0.0010954	0.10425
TG 20:5_36:2	Triacylglycerols	-0.25204	0.34958	0.046309	0.47251

## Sheet: Pvalue_sigLIMMA_Infection_YA
Metabolite	Class	logFC	AveExpr	P.Value	adj.P.Val
Gly	Aminoacids	90.200	267.10	0.017325	0.30218
PAG	Aminoacids Related	0.21720	0.46520	0.00044106	0.24346
ADMA	Aminoacids Related	0.18540	0.81430	0.032453	0.30218
HipAcid	Carboxylic Acids	0.24220	0.42370	0.025924	0.30218		Metabolites significantly altered by infection in young adult mice
CE 22:5	Cholesterol Esters	0.62440	1.5378	0.0076536	0.30218
p-Cresol-SO4	Cresols	5.5300	11.395	0.011344	0.30218
Ind-SO4	Indoles Derivatives	4.3320	4.2800	0.0052924	0.30218
PA 18:1_18:1	Phosphatidic Acids	-0.35900	1.0117	0.011189	0.30218
PC O-34:3	Phosphatidylcholines	-0.081600	0.60580	0.039375	0.30218
PE P-16:0/15:0	Phosphatidylethanolamines	-0.20720	1.1124	0.045136	0.30218
PG 16:0_16:0	Phosphatidylglycerols	-0.33240	0.69740	0.017125	0.30218
PG 16:3_18:1	Phosphatidylglycerols	-0.078400	0.20040	0.046700	0.30218
LPI 18:0	Phosphatidylinositols	-0.079200	0.15720	0.0077549	0.30218
PI 18:0_18:0	Phosphatidylinositols	-0.34560	1.0112	0.019093	0.30218
PI 17:1_18:1	Phosphatidylinositols	-1.3620	4.3710	0.030475	0.30218
TG 20:4_34:2	Triacylglycerols	-1.5560	2.8080	0.0020042	0.30218
TG 16:1_38:5	Triacylglycerols	-0.36180	0.55210	0.0071496	0.30218
TG 18:1_38:5	Triacylglycerols	-1.1020	2.8210	0.0083394	0.30218
TG 20:4_36:2	Triacylglycerols	-1.6800	3.7800	0.0096619	0.30218
TG 20:4_32:1	Triacylglycerols	-0.58140	0.78410	0.011611	0.30218
TG 20:4_34:1	Triacylglycerols	-2.7740	4.3790	0.012035	0.30218
TG 16:1_34:3	Triacylglycerols	-1.1800	1.3404	0.013024	0.30218
TG 17:1_34:2	Triacylglycerols	-0.35560	0.46280	0.013611	0.30218
TG 20:3_34:2	Triacylglycerols	-0.71660	1.6657	0.013695	0.30218
TG 22:6_32:1	Triacylglycerols	-0.49960	0.86820	0.013711	0.30218
TG 16:0_35:3	Triacylglycerols	-0.26200	0.29980	0.014262	0.30218
TG 20:4_36:3	Triacylglycerols	-1.1500	1.8770	0.016021	0.30218
TG 18:1_36:0	Triacylglycerols	-1.0912	1.3074	0.016702	0.30218
TG 18:1_38:6	Triacylglycerols	-0.62780	1.4821	0.016913	0.30218
TG 16:1_34:2	Triacylglycerols	-8.9280	9.7020	0.017134	0.30218
TG 18:1_34:2	Triacylglycerols	-45.880	54.300	0.017242	0.30218
TG 16:1_34:1	Triacylglycerols	-18.938	18.171	0.017566	0.30218
TG 16:0_34:3	Triacylglycerols	-4.8280	5.1740	0.018550	0.30218
TG 20:4_34:3	Triacylglycerols	-0.29280	0.52640	0.018710	0.30218
TG 20:4_36:4	Triacylglycerols	-0.64200	0.71080	0.019173	0.30218
TG 16:1_32:1	Triacylglycerols	-4.0114	3.3439	0.019319	0.30218
TG 16:0_32:1	Triacylglycerols	-5.3180	4.5950	0.019535	0.30218
TG 16:0_36:3	Triacylglycerols	-28.280	30.900	0.019589	0.30218
TG 18:1_32:1	Triacylglycerols	-19.280	18.978	0.020956	0.30218
TG 16:1_36:3	Triacylglycerols	-3.7060	5.5510	0.021543	0.30218
TG 18:1_32:2	Triacylglycerols	-3.4880	3.6800	0.022410	0.30218
TG 16:0_34:2	Triacylglycerols	-30.660	29.110	0.022546	0.30218
TG 20:5_34:1	Triacylglycerols	-0.36380	0.63450	0.022564	0.30218
TG 18:2_32:1	Triacylglycerols	-4.4560	4.8180	0.022635	0.30218
TG 18:2_34:1	Triacylglycerols	-29.480	29.760	0.022970	0.30218
TG 18:2_38:5	Triacylglycerols	-0.46560	0.76960	0.022980	0.30218
TG 22:6_32:0	Triacylglycerols	-0.34880	0.59340	0.023850	0.30218
TG 16:0_32:2	Triacylglycerols	-2.7602	2.4213	0.023881	0.30218
TG 20:1_34:3	Triacylglycerols	-0.30020	0.41550	0.026180	0.30218
TG 16:0_38:5	Triacylglycerols	-0.91400	1.6690	0.027474	0.30218
TG 18:2_34:2	Triacylglycerols	-22.424	19.748	0.029191	0.30218
TG 18:1_34:3	Triacylglycerols	-6.7900	8.0450	0.029854	0.30218
TG 16:0_36:2	Triacylglycerols	-64.920	72.460	0.030939	0.30218
TG 18:1_38:7	Triacylglycerols	-0.12000	0.30900	0.031195	0.30218
TG 16:0_38:6	Triacylglycerols	-0.43280	0.83480	0.031766	0.30218
TG 14:0_36:2	Triacylglycerols	-1.6772	1.8230	0.032740	0.30218
TG 18:2_32:2	Triacylglycerols	-1.4200	1.2874	0.035021	0.30218
TG 18:2_36:3	Triacylglycerols	-27.284	20.758	0.035517	0.30218
TG 18:1_32:3	Triacylglycerols	-0.27472	0.29624	0.035951	0.30218
TG 22:4_34:2	Triacylglycerols	-0.22172	0.38034	0.036338	0.30218
TG 16:0_36:4	Triacylglycerols	-10.916	9.9380	0.036479	0.30218
TG 18:1_32:0	Triacylglycerols	-11.466	10.429	0.036765	0.30218
TG 18:3_32:1	Triacylglycerols	-0.53000	0.46740	0.037048	0.30218
TG 16:1_36:2	Triacylglycerols	-9.0260	13.731	0.037202	0.30218
TG 18:1_34:1	Triacylglycerols	-113.78	123.61	0.038603	0.30218
TG 16:0_38:4	Triacylglycerols	-1.1540	1.9330	0.039586	0.30218
TG 18:2_36:2	Triacylglycerols	-18.254	19.053	0.040274	0.30218
TG 18:1_35:3	Triacylglycerols	-0.32732	0.39194	0.040279	0.30218
TG 22:6_34:1	Triacylglycerols	-2.3500	5.6990	0.040873	0.30218
TG 18:3_34:1	Triacylglycerols	-3.8460	3.5350	0.041717	0.30218
TG 18:3_34:2	Triacylglycerols	-3.0632	2.5104	0.042255	0.30218
TG 18:0_36:3	Triacylglycerols	-6.5480	5.6160	0.042282	0.30218
TG 16:0_34:1	Triacylglycerols	-32.120	29.140	0.042455	0.30218
TG 17:1_36:3	Triacylglycerols	-0.31736	0.32472	0.043092	0.30218
TG 18:0_36:4	Triacylglycerols	-3.8838	3.1681	0.043845	0.30218
TG 20:4_32:0	Triacylglycerols	-0.36180	0.54270	0.044177	0.30218
TG 20:2_34:1	Triacylglycerols	-1.4146	1.9833	0.044338	0.30218
TG 18:2_34:3	Triacylglycerols	-3.9952	3.3564	0.044763	0.30218
TG 16:0_36:5	Triacylglycerols	-2.0998	1.8021	0.045179	0.30218
TG 18:1_36:3	Triacylglycerols	-28.520	34.440	0.045460	0.30218
TG 18:2_35:2	Triacylglycerols	-0.45460	0.50010	0.046345	0.30218
TG 18:1_36:5	Triacylglycerols	-4.5424	3.5028	0.047311	0.30218
TG 18:2_36:4	Triacylglycerols	-17.596	12.386	0.047370	0.30218
TG 18:2_38:6	Triacylglycerols	-0.37420	0.57090	0.048527	0.30218
TG 16:0_35:2	Triacylglycerols	-0.76560	0.91240	0.048581	0.30218
TG 18:0_34:3	Triacylglycerols	-0.99280	0.90600	0.048740	0.30218
TG 16:0_34:4	Triacylglycerols	-0.35540	0.34890	0.048985	0.30218
TG 16:1_36:4	Triacylglycerols	-1.3052	1.4556	0.049384	0.30218

## Sheet: Pvalue_sigLIMMA_Infection_AA
Metabolite	Class	logFC	AveExpr	P.Value	adj.P.Val
C2	Acylcarnitines	-3.3980	10.441	0.00095089	0.16807
Gln	Aminoacids	-144.60	772.10	0.043906	0.49461
1-Met-His	Aminoacids Related	-2.3920	8.9360	0.0077394	0.36639
CE 20:4	Cholesterol Esters	-29.920	114.44	0.024714	0.43292		Metabolites significantly altered by infection in aged adult mice
CE 18:2	Cholesterol Esters	-9.4800	61.120	0.028703	0.43292
CE 16:0	Cholesterol Esters	-3.0940	13.573	0.037810	0.46932
PA 17:0_18:1	Phosphatidic Acids	0.52532	0.70834	0.015500	0.39241
PA 18:1_22:3	Phosphatidic Acids	1.9020	3.5170	0.025996	0.43292
PA 16:2_18:1	Phosphatidic Acids	4.7440	10.394	0.029619	0.43292
PA 18:1_18:1	Phosphatidic Acids	0.29440	0.93160	0.027524	0.43292
PA 18:1_20:1	Phosphatidic Acids	0.85088	1.3446	0.030587	0.43292
PC O-36:5	Phosphatidylcholines	-0.48840	1.1598	0.0041076	0.32391
PC 36:4	Phosphatidylcholines	-28.680	89.980	0.0093303	0.36639
PC O-38:4	Phosphatidylcholines	-0.80400	3.1420	0.0078265	0.36639
PC O-40:4	Phosphatidylcholines	-0.31420	1.2009	0.016036	0.39241
PC 36:0	Phosphatidylcholines	-0.28840	0.76180	0.011912	0.36639
PC O-36:4	Phosphatidylcholines	-0.80000	2.5300	0.019564	0.41536
PC 38:5	Phosphatidylcholines	-4.5000	33.090	0.038054	0.46932
PE P-16:0/14:0	Phosphatidylethanolamines	0.10480	0.12760	0.026705	0.43292
PE P-16:0/15:0	Phosphatidylethanolamines	0.53648	1.1938	0.039956	0.46932
PE 40:7	Phosphatidylethanolamines	-0.14200	0.28060	0.0090989	0.36639
PE 36:4	Phosphatidylethanolamines	-0.20160	0.37180	0.00046545	0.16807
PE 38:4	Phosphatidylethanolamines	-0.83260	1.3137	0.0011748	0.16807
PE 38:6	Phosphatidylethanolamines	-0.35840	0.62820	0.0017043	0.18816
PE 40:6	Phosphatidylethanolamines	-0.21780	0.51590	0.0047048	0.32463
PE 38:5	Phosphatidylethanolamines	-0.20580	0.42830	0.0066331	0.36639
PE 38:3	Phosphatidylethanolamines	-0.084000	0.22020	0.0021307	0.19603
PE 36:2	Phosphatidylethanolamines	-0.42320	0.73060	0.017061	0.39241
PE 34:2	Phosphatidylethanolamines	-0.10640	0.21460	0.022032	0.43292
PE 36:3	Phosphatidylethanolamines	-0.10860	0.20970	0.023374	0.43292
PE 36:1	Phosphatidylethanolamines	-0.11040	0.24860	0.039017	0.46932
LPE 16:0	Phosphatidylethanolamines	-0.85600	3.7060	0.011947	0.36639
LPE 20:4	Phosphatidylethanolamines	-1.2840	4.3160	0.016594	0.39241
LPE 18:0	Phosphatidylethanolamines	-0.68200	3.4430	0.018185	0.40152
PE 38:7	Phosphatidylethanolamines	-0.069800	0.17950	0.011456	0.36639
PE 38:0	Phosphatidylethanolamines	-0.26440	0.94200	0.0083261	0.36639
PE P-18:0/22:6	Phosphatidylethanolamines	-2.2800	14.520	0.027736	0.43292
PE 36:0	Phosphatidylethanolamines	-0.19820	0.53170	0.033117	0.45701
PE P-16:0/20:4	Phosphatidylethanolamines	-0.63000	2.9770	0.034425	0.46347
PG 18:1_22:5	Phosphatidylglycerols	0.25900	1.0365	0.035339	0.46446
PG 18:1_22:0	Phosphatidylglycerols	0.13600	0.32580	0.010562	0.36639
PG 17:1_18:1	Phosphatidylglycerols	0.12580	0.23770	0.039960	0.46932
LPI 18:0	Phosphatidylinositols	0.054000	0.13100	0.015024	0.39241
PI 18:1_20:2	Phosphatidylinositols	0.17500	0.29130	0.041547	0.47779
PI 16:0_18:2	Phosphatidylinositols	-0.24300	0.94070	0.049217	0.54335
LPS 18:1	Phosphatidylserines	0.10280	0.32420	0.029984	0.43292
SM 40:4	Sphingomyelins	-1.5080	3.5740	0.0012179	0.16807
SM 38:3	Sphingomyelins	-0.084400	0.33340	0.015848	0.39241
TG 20:4_36:3	Triacylglycerols	-0.58020	1.1339	0.022589	0.43292
TG 20:4_32:0	Triacylglycerols	-0.24888	0.27676	0.023659	0.43292
